# Supplementary material for: Real-time prediction of atrial fibrillation in intensive care unit: a meta-learning approach
Source: JAMIA Open. 2026 Jul 11;9(4):ooag110. doi: 10.1093/jamiaopen/ooag110 (PMC13355586; doi:10.1093/jamiaopen/ooag110)
Supplement: ooag110_Supplementary_Data [file ooag110_supplementary_data.zip]

Archive with 3 entries (3 files):
- main.tex
- references.bib
- Submission_of_Atrial_fibrillation_prediction_using_Meta_learning-SUPPLEMENTAL.pdf
