# Supplementary material for: Real-time prediction of atrial fibrillation in intensive care unit: a meta-learning approach
Source: JAMIA Open. 2026 Jul 11;9(4):ooag110. doi: 10.1093/jamiaopen/ooag110 (PMC13355586; doi:10.1093/jamiaopen/ooag110)
Supplement: ooag110_Supplementary_Data [file ooag110_supplementary_data.zip › references.bib]

@article{christophersen_comparison_2016,
	title = {A comparison of the {CHARGE}–{AF} and the {CHA2DS2}-{VASc} risk scores for prediction of atrial fibrillation in the {Framingham} {Heart} {Study}},
	volume = {178},
	issn = {0002-8703},
	url = {https://pmc.ncbi.nlm.nih.gov/articles/PMC5344697/},
	doi = {10.1016/j.ahj.2016.05.004},
	abstract = {Background
Atrial fibrillation (AF) affects more than 33 million individuals worldwide and increases risks of stroke, heart failure, and death. The CHARGE-AF risk score was developed to predict incident AF in three American cohorts and it was validated in two European cohorts. The CHA2DS2-VASc risk score was derived to predict risk of stroke, peripheral embolism, and pulmonary embolism in individuals with AF, but it has been increasingly used for AF risk prediction. We compared CHARGE-AF risk score versus CHA2DS2-VASc risk score for incident AF risk in a community-based cohort.

Methods and Results
We studied Framingham Heart Study participants aged 46 to 94 years without prevalent AF and with complete covariates. We predicted AF risk using Fine-Gray proportional sub-distribution hazards regression. We used the Wald χ2 statistic for model fit, C-statistic for discrimination, and Hosmer-Lemeshow (HL) χ2 statistic for calibration. We included 9722 observations (mean age 63.9 ± 10.6 years, 56\% women) from 4548 unique individuals: 752 (16.5\%) developed incident AF and 793 (17.4\%) died. The mean CHARGE-AF score was 12.0 ± 1.2 and the sub-distribution hazard ratio (sHR) for AF per unit increment was 2.15 (95\% CI, 99–131\%; P {\textless} .0001). The mean CHA2DS2-VASc score was 2.0 ± 1.5 and the sHR for AF per unit increment was 1.43 (95\% CI, 37\%-51\%; P {\textless} .0001). The CHARGE-AF model had better fit than CHA2DS2-VASc (Wald χ2 = 403 vs 209, both with 1 df), improved discrimination (C-statistic = 0.75, 95\% CI, 0.73–0.76 vs C-statistic = 0.71, 95\% CI, 0.69–0.73), and better calibration (HL χ2 = 5.6, P = .69 vs HL χ2 = 28.5, P {\textless} .0001).

Conclusion
The CHARGE-AF risk score performed better than the CHA2DS2-VASc risk score at predicting AF in a community-based cohort.},
	urldate = {2026-01-08},
	journal = {American heart journal},
	author = {Christophersen, Ingrid E. and Yin, Xiaoyan and Larson, Martin G. and Lubitz, Steven A. and Magnani, Jared W. and McManus, David D. and Ellinor, Patrick T. and Benjamin, Emelia J.},
	month = aug,
	year = {2016},
	pmid = {27502851},
	pmcid = {PMC5344697},
	pages = {45--54},
}

@article{obrien_random_2019,
	title = {A random forests quantile classifier for class imbalanced data},
	volume = {90},
	issn = {0031-3203},
	url = {https://www.sciencedirect.com/science/article/pii/S0031320319300536},
	doi = {10.1016/j.patcog.2019.01.036},
	abstract = {Extending previous work on quantile classifiers (q-classifiers) we propose the q*-classifier for the class imbalance problem. The classifier assigns a sample to the minority class if the minority class conditional probability exceeds 0 {\textless} q* {\textless} 1, where q* equals the unconditional probability of observing a minority class sample. The motivation for q*-classification stems from a density-based approach and leads to the useful property that the q*-classifier maximizes the sum of the true positive and true negative rates. Moreover, because the procedure can be equivalently expressed as a cost-weighted Bayes classifier, it also minimizes weighted risk. Because of this dual optimization, the q*-classifier can achieve near zero risk in imbalance problems, while simultaneously optimizing true positive and true negative rates. We use random forests to apply q*-classification. This new method which we call RFQ is shown to outperform or is competitive with existing techniques with respect to G-mean performance and variable selection. Extensions to the multiclass imbalanced setting are also considered.},
	urldate = {2025-11-16},
	journal = {Pattern Recognition},
	author = {O’Brien, Robert and Ishwaran, Hemant},
	month = jun,
	year = {2019},
	keywords = {Class imbalance, Minority class, Random forests, Response-based sampling, Weighted Bayes classifier},
	pages = {232--249},
}

@article{obrien_random_2019-1,
	title = {A random forests quantile classifier for class imbalanced data},
	volume = {90},
	issn = {0031-3203},
	url = {https://www.sciencedirect.com/science/article/pii/S0031320319300536},
	doi = {10.1016/j.patcog.2019.01.036},
	abstract = {Extending previous work on quantile classifiers (q-classifiers) we propose the q*-classifier for the class imbalance problem. The classifier assigns a sample to the minority class if the minority class conditional probability exceeds 0 {\textless} q* {\textless} 1, where q* equals the unconditional probability of observing a minority class sample. The motivation for q*-classification stems from a density-based approach and leads to the useful property that the q*-classifier maximizes the sum of the true positive and true negative rates. Moreover, because the procedure can be equivalently expressed as a cost-weighted Bayes classifier, it also minimizes weighted risk. Because of this dual optimization, the q*-classifier can achieve near zero risk in imbalance problems, while simultaneously optimizing true positive and true negative rates. We use random forests to apply q*-classification. This new method which we call RFQ is shown to outperform or is competitive with existing techniques with respect to G-mean performance and variable selection. Extensions to the multiclass imbalanced setting are also considered.},
	urldate = {2025-11-16},
	journal = {Pattern Recognition},
	author = {O’Brien, Robert and Ishwaran, Hemant},
	month = jun,
	year = {2019},
	keywords = {Class imbalance, Minority class, Random forests, Response-based sampling, Weighted Bayes classifier},
	pages = {232--249},
}

@misc{arnold_learn2learn_2020,
	title = {learn2learn: {A} {Library} for {Meta}-{Learning} {Research}},
	shorttitle = {learn2learn},
	abstract = {A PyTorch Library for Meta-learning Research},
	author = {Arnold, Sebastien M. R. and Mahajan, Praateek and Datta, Debajyoti and Bunner, Ian and Saitas Zarkias, Konstantinos},
	year = {2020},
}

@article{meierhenrich_incidence_2010,
	title = {Incidence and prognostic impact of new-onset atrial fibrillation in patients with septic shock: a prospective observational study},
	volume = {14},
	issn = {1364-8535},
	url = {https://doi.org/10.1186/cc9057},
	doi = {10.1186/cc9057},
	abstract = {Since data regarding new-onset atrial fibrillation (AF) in septic shock patients are scarce, the purpose of the present study was to evaluate the incidence and prognostic impact of new-onset AF in this patient group.},
	number = {3},
	journal = {Critical Care},
	author = {Meierhenrich, Rainer and Steinhilber, Elisa and Eggermann, Christian and Weiss, Manfred and Voglic, Sami and Gauss, Albrecht and Georgieff, Michael and Stahl, Wolfgang},
	month = jun,
	year = {2010},
	keywords = {Amiodarone, Atrial Fibrillation, Intensive Care Unit Stay, Septic Shock, Sinus Rhythm},
	pages = {R108},
}

@article{movahedi_smart_2023,
	title = {Smart care for dealing with nurses' alarm fatigue in the intensive care unit},
	volume = {55},
	issn = {1547-5069},
	url = {https://onlinelibrary.wiley.com/doi/abs/10.1111/jnu.12870},
	doi = {10.1111/jnu.12870},
	abstract = {Background Alarm fatigue is a condition in which a person experiences sensory overload or desensitization in exposure to frequent non-actionable alarms. Nurses are the main users of alarms in health care and their behaviors for alarm management influence the occurrence of alarm fatigue. Objectives This qualitative research aimed to explore strategies used by nurses in dealing with nurses' alarm fatigue in the intensive care unit (ICU). Design Qualitative research was carried out. Eighteen nurses working in ICUs were selected purposefully and were invited to take part in individual semi-structured interviews. Collected data were analyzed using content analysis for developing categories and subcategories. Setting Twelve ICUs in ten hospitals in four urban areas of Iran. Results The research's main category was “smart care” consisting of two categories of “technologic actions” and “non-technologic actions.” Also, six subcategories were developed: “identifying the cause and taking timely actions”, “personalized alarm settings”, “reducing the number of unnecessary alarms”, “effective teamwork”, “improving the physical environment and ward arrangement”, and “self-calmness”. Conclusion Smart care by nurses included a set of active and proactive interventions developed through thinking and reflection and the use of information, skills, and experiences in order to manage exposure to alarm fatigue. Strategies used by nurses to prevent alarm fatigue can reduce the physical and psychological burden caused by frequent exposure to alarms in the ICU and consequently can have direct impacts on the quality and safety of nursing care. Clinical Relevance Nurses in the healthcare process often experience alarm fatigue that is influenced by the cultural-contextual aspect of care and the care environment. Smart care in terms of technologic and non-technologic actions helps with the prevention of alarm fatigue.},
	language = {en},
	number = {4},
	journal = {Journal of Nursing Scholarship},
	author = {Movahedi, Ali and Sadooghiasl, Afsaneh and Ahmadi, Fazlollah and Vaismoradi, Mojtaba},
	year = {2023},
	keywords = {alarm fatigue, content analysis, critical care unit, nurse, patient safety, qualitative study, smart care},
	pages = {825--833},
}

@article{chung_clinical_2022,
	title = {Clinical significance, challenges and limitations in using artificial intelligence for electrocardiography-based diagnosis},
	volume = {23},
	url = {https://pmc.ncbi.nlm.nih.gov/articles/PMC9525157/},
	doi = {10.1186/s42444-022-00075-x},
	abstract = {Cardiovascular diseases are one of the leading global causes of mortality. Currently, clinicians rely on their own analyses or automated analyses of the electrocardiogram (ECG) to obtain a diagnosis. However, both approaches can only include a ...},
	language = {en},
	number = {1},
	urldate = {2024-10-22},
	journal = {International Journal of Arrhythmia},
	author = {Chung, Cheuk To and Lee, Sharen and King, Emma and Liu, Tong and Armoundas, Antonis A. and Bazoukis, George and Tse, Gary},
	month = oct,
	year = {2022},
	pmid = {36212507},
	pages = {24},
}

@article{chung_clinical_2022-1,
	title = {Clinical significance, challenges and limitations in using artificial intelligence for electrocardiography-based diagnosis},
	volume = {23},
	url = {https://pmc.ncbi.nlm.nih.gov/articles/PMC9525157/},
	doi = {10.1186/s42444-022-00075-x},
	abstract = {Cardiovascular diseases are one of the leading global causes of mortality. Currently, clinicians rely on their own analyses or automated analyses of the electrocardiogram (ECG) to obtain a diagnosis. However, both approaches can only include a ...},
	language = {en},
	number = {1},
	urldate = {2024-10-22},
	journal = {International Journal of Arrhythmia},
	author = {Chung, Cheuk To and Lee, Sharen and King, Emma and Liu, Tong and Armoundas, Antonis A. and Bazoukis, George and Tse, Gary},
	month = oct,
	year = {2022},
	pmid = {36212507},
	pages = {24},
}

@article{bosch_atrial_2018,
	title = {Atrial {Fibrillation} in the {ICU}},
	volume = {154},
	issn = {0012-3692},
	url = {https://www.ncbi.nlm.nih.gov/pmc/articles/PMC6335260/},
	doi = {10.1016/j.chest.2018.03.040},
	abstract = {Atrial fibrillation (AF) is the most common arrhythmia encountered in the ICU. Preexisting AF is highly prevalent among older patients with chronic conditions who are at risk for critical illness, whereas new-onset AF can be triggered by accelerated atrial remodeling and arrhythmogenic triggers encountered during critical illness. The acute loss of atrial systole and onset of rapid ventricular rates that characterize new-onset AF often lead to decreased cardiac output and hemodynamic compromise. Thus, new-onset AF is both a marker of disease severity as well as a likely contributor to poor outcomes, similar to other manifestations of organ dysfunction during critical illness. Evaluating immediate hemodynamic effects of new-onset AF during critical illness is an important component of rapid clinical assessment aimed at identifying patients in need of urgent direct current cardioversion, treatment of reversible inciting factors, and identification of patients who may benefit from pharmacologic rate or rhythm control. In addition to acute hemodynamic effects, new-onset AF during critical illness is associated with both short- and long-term increases in the risk of stroke, heart failure, and death, with AF recurrence rates of approximately 50\% within 1 year following hospital discharge. In the absence of a strong evidence base, there is substantial practice variation in the choice of strategies for management of new-onset AF during critical illness. We describe acute and long-term evaluation and management strategies based on current evidence and propose future avenues of investigation to fill large knowledge gaps in the management of patients with AF during critical illness.},
	number = {6},
	urldate = {2024-10-08},
	journal = {Chest},
	author = {Bosch, Nicholas A. and Cimini, Jonathan and Walkey, Allan J.},
	month = dec,
	year = {2018},
	pmid = {29627355},
	pmcid = {PMC6335260},
	pages = {1424--1434},
}

@article{murat_review_2021,
	title = {Review of {Deep} {Learning}-{Based} {Atrial} {Fibrillation} {Detection} {Studies}},
	volume = {18},
	issn = {1661-7827},
	url = {https://www.ncbi.nlm.nih.gov/pmc/articles/PMC8583162/},
	doi = {10.3390/ijerph182111302},
	abstract = {Atrial fibrillation (AF) is a common arrhythmia that can lead to stroke, heart failure, and premature death. Manual screening of AF on electrocardiography (ECG) is time-consuming and prone to errors. To overcome these limitations, computer-aided diagnosis systems are developed using artificial intelligence techniques for automated detection of AF. Various machine learning and deep learning (DL) techniques have been developed for the automated detection of AF. In this review, we focused on the automated AF detection models developed using DL techniques. Twenty-four relevant articles published in international journals were reviewed. DL models based on deep neural network, convolutional neural network (CNN), recurrent neural network, long short-term memory, and hybrid structures were discussed. Our analysis showed that the majority of the studies used CNN models, which yielded the highest detection performance using ECG and heart rate variability signals. Details of the ECG databases used in the studies, performance metrics of the various models deployed, associated advantages and limitations, as well as proposed future work were summarized and discussed. This review paper serves as a useful resource for the researchers interested in developing innovative computer-assisted ECG-based DL approaches for AF detection.},
	number = {21},
	urldate = {2024-09-27},
	journal = {International Journal of Environmental Research and Public Health},
	author = {Murat, Fatma and Sadak, Ferhat and Yildirim, Ozal and Talo, Muhammed and Murat, Ender and Karabatak, Murat and Demir, Yakup and Tan, Ru-San and Acharya, U. Rajendra},
	month = oct,
	year = {2021},
	pmid = {34769819},
	pmcid = {PMC8583162},
	pages = {11302},
}

@article{ding_novel_2019,
	title = {Novel {Method} of {Atrial} {Fibrillation} {Case} {Identification} and {Burden} {Estimation} {Using} the {MIMIC}-{III} {Electronic} {Health} {Data} {Set}},
	volume = {34},
	issn = {0885-0666},
	url = {https://doi.org/10.1177/0885066619866172},
	doi = {10.1177/0885066619866172},
	abstract = {Background: Atrial fibrillation (AF) portends poor prognoses in intensive care unit patients with sepsis. However, AF research is challenging: Previous studies demonstrate that International Classification of Disease (ICD) codes may underestimate the incidence of AF, but chart review is expensive and often not feasible. We aim to examine the accuracy of nurse-charted AF and its temporal precision in critical care patients with sepsis.
Methods: Patients with sepsis with continuous electrocardiogram (ECG) waveforms were identified from the Medical Information Mart for Intensive Care (MIMIC-III) database, a de-identified, single-center intensive care unit electronic health record (EHR) source. We selected a random sample of ECGs of 6 to 50 hours’ duration for manual review. Nurse-charted AF occurrence and onset time and ICD-9-coded AF were compared to gold-standard ECG adjudication by a board-certified cardiac electrophysiologist blinded to AF status. Descriptive statistics were calculated for all variables in patients diagnosed with AF by nurse charting, ICD-9 code, or both.
Results: From 142 ECG waveforms (58 AF and 84 sinus rhythm), nurse charting identified AF events with 93\% sensitivity (95\% confidence interval [CI]: 87\%-100\%) and 87\% specificity (95\% CI: 80\%-94\%) compared to the gold standard manual ECG review. Furthermore, nurse-charted AF onset time was within 1 hour of expert reader onset time for 85\% of the reviewed tracings. The ICD-9 codes were 97\% sensitive (95\% CI: 88-100\%) and 82\% specific (95\% CI: 74-90\%) for incident AF during admission but unable to identify AF time of onset.
Conclusion: Nurse documentation of AF in EHR is accurate and has high precision for determining AF onset to within 1 hour. Our study suggests that nurse-charted AF in the EHR represents a potentially novel method for AF case identification, timing, and burden estimation.},
	language = {en},
	number = {10},
	urldate = {2024-08-13},
	journal = {Journal of Intensive Care Medicine},
	author = {Ding, Eric Y. and Albuquerque, Daniella and Winter, Michael and Binici, Sophia and Piche, Jaclyn and Bashar, Syed Khairul and Chon, Ki and Walkey, Allan J. and McManus, David D.},
	month = oct,
	year = {2019},
	note = {Publisher: SAGE Publications Inc STM},
	pages = {851--857},
}

@article{ding_novel_2019-1,
	title = {Novel {Method} of {Atrial} {Fibrillation} {Case} {Identification} and {Burden} {Estimation} {Using} the {MIMIC}-{III} {Electronic} {Health} {Data} {Set}},
	volume = {34},
	issn = {0885-0666},
	url = {https://doi.org/10.1177/0885066619866172},
	doi = {10.1177/0885066619866172},
	abstract = {Background: Atrial fibrillation (AF) portends poor prognoses in intensive care unit patients with sepsis. However, AF research is challenging: Previous studies demonstrate that International Classification of Disease (ICD) codes may underestimate the incidence of AF, but chart review is expensive and often not feasible. We aim to examine the accuracy of nurse-charted AF and its temporal precision in critical care patients with sepsis.
Methods: Patients with sepsis with continuous electrocardiogram (ECG) waveforms were identified from the Medical Information Mart for Intensive Care (MIMIC-III) database, a de-identified, single-center intensive care unit electronic health record (EHR) source. We selected a random sample of ECGs of 6 to 50 hours’ duration for manual review. Nurse-charted AF occurrence and onset time and ICD-9-coded AF were compared to gold-standard ECG adjudication by a board-certified cardiac electrophysiologist blinded to AF status. Descriptive statistics were calculated for all variables in patients diagnosed with AF by nurse charting, ICD-9 code, or both.
Results: From 142 ECG waveforms (58 AF and 84 sinus rhythm), nurse charting identified AF events with 93\% sensitivity (95\% confidence interval [CI]: 87\%-100\%) and 87\% specificity (95\% CI: 80\%-94\%) compared to the gold standard manual ECG review. Furthermore, nurse-charted AF onset time was within 1 hour of expert reader onset time for 85\% of the reviewed tracings. The ICD-9 codes were 97\% sensitive (95\% CI: 88-100\%) and 82\% specific (95\% CI: 74-90\%) for incident AF during admission but unable to identify AF time of onset.
Conclusion: Nurse documentation of AF in EHR is accurate and has high precision for determining AF onset to within 1 hour. Our study suggests that nurse-charted AF in the EHR represents a potentially novel method for AF case identification, timing, and burden estimation.},
	language = {en},
	number = {10},
	urldate = {2024-08-13},
	journal = {Journal of Intensive Care Medicine},
	author = {Ding, Eric Y. and Albuquerque, Daniella and Winter, Michael and Binici, Sophia and Piche, Jaclyn and Bashar, Syed Khairul and Chon, Ki and Walkey, Allan J. and McManus, David D.},
	month = oct,
	year = {2019},
	note = {Publisher: SAGE Publications Inc STM},
	pages = {851--857},
}

@misc{finn_model-agnostic_2017,
	title = {Model-{Agnostic} {Meta}-{Learning} for {Fast} {Adaptation} of {Deep} {Networks}},
	url = {http://arxiv.org/abs/1703.03400},
	doi = {10.48550/arXiv.1703.03400},
	abstract = {We propose an algorithm for meta-learning that is model-agnostic, in the sense that it is compatible with any model trained with gradient descent and applicable to a variety of different learning problems, including classification, regression, and reinforcement learning. The goal of meta-learning is to train a model on a variety of learning tasks, such that it can solve new learning tasks using only a small number of training samples. In our approach, the parameters of the model are explicitly trained such that a small number of gradient steps with a small amount of training data from a new task will produce good generalization performance on that task. In effect, our method trains the model to be easy to fine-tune. We demonstrate that this approach leads to state-of-the-art performance on two few-shot image classification benchmarks, produces good results on few-shot regression, and accelerates fine-tuning for policy gradient reinforcement learning with neural network policies.},
	urldate = {2024-04-04},
	publisher = {arXiv},
	author = {Finn, Chelsea and Abbeel, Pieter and Levine, Sergey},
	month = jul,
	year = {2017},
	note = {arXiv:1703.03400},
	keywords = {Computer Science - Artificial Intelligence, Computer Science - Computer Vision and Pattern Recognition, Computer Science - Machine Learning, Computer Science - Neural and Evolutionary Computing},
}

@misc{finn_model-agnostic_2017-1,
	title = {Model-{Agnostic} {Meta}-{Learning} for {Fast} {Adaptation} of {Deep} {Networks}},
	url = {http://arxiv.org/abs/1703.03400},
	doi = {10.48550/arXiv.1703.03400},
	abstract = {We propose an algorithm for meta-learning that is model-agnostic, in the sense that it is compatible with any model trained with gradient descent and applicable to a variety of different learning problems, including classification, regression, and reinforcement learning. The goal of meta-learning is to train a model on a variety of learning tasks, such that it can solve new learning tasks using only a small number of training samples. In our approach, the parameters of the model are explicitly trained such that a small number of gradient steps with a small amount of training data from a new task will produce good generalization performance on that task. In effect, our method trains the model to be easy to fine-tune. We demonstrate that this approach leads to state-of-the-art performance on two few-shot image classification benchmarks, produces good results on few-shot regression, and accelerates fine-tuning for policy gradient reinforcement learning with neural network policies.},
	urldate = {2024-04-04},
	publisher = {arXiv},
	author = {Finn, Chelsea and Abbeel, Pieter and Levine, Sergey},
	month = jul,
	year = {2017},
	note = {arXiv:1703.03400},
	keywords = {Computer Science - Artificial Intelligence, Computer Science - Computer Vision and Pattern Recognition, Computer Science - Machine Learning, Computer Science - Neural and Evolutionary Computing},
}

@misc{zhang_metapred_2019,
	title = {{MetaPred}: {Meta}-{Learning} for {Clinical} {Risk} {Prediction} with {Limited} {Patient} {Electronic} {Health} {Records}},
	shorttitle = {{MetaPred}},
	url = {http://arxiv.org/abs/1905.03218},
	doi = {10.48550/arXiv.1905.03218},
	abstract = {In recent years, increasingly augmentation of health data, such as patient Electronic Health Records (EHR), are becoming readily available. This provides an unprecedented opportunity for knowledge discovery and data mining algorithms to dig insights from them, which can, later on, be helpful to the improvement of the quality of care delivery. Predictive modeling of clinical risk, including in-hospital mortality, hospital readmission, chronic disease onset, condition exacerbation, etc., from patient EHR, is one of the health data analytic problems that attract most of the interests. The reason is not only because the problem is important in clinical settings, but also there are challenges working with EHR such as sparsity, irregularity, temporality, etc. Different from applications in other domains such as computer vision and natural language processing, the labeled data samples in medicine (patients) are relatively limited, which creates lots of troubles for effective predictive model learning, especially for complicated models such as deep learning. In this paper, we propose MetaPred, a meta-learning for clinical risk prediction from longitudinal patient EHRs. In particular, in order to predict the target risk where there are limited data samples, we train a meta-learner from a set of related risk prediction tasks which learns how a good predictor is learned. The meta-learned can then be directly used in target risk prediction, and the limited available samples can be used for further fine-tuning the model performance. The effectiveness of MetaPred is tested on a real patient EHR repository from Oregon Health \& Science University. We are able to demonstrate that with CNN and RNN as base predictors, MetaPred can achieve much better performance for predicting target risk with low resources comparing with the predictor trained on the limited samples available for this risk.},
	urldate = {2024-04-04},
	publisher = {arXiv},
	author = {Zhang, Xi Sheryl and Tang, Fengyi and Dodge, Hiroko and Zhou, Jiayu and Wang, Fei},
	month = may,
	year = {2019},
	note = {arXiv:1905.03218},
	keywords = {Computer Science - Machine Learning, Statistics - Machine Learning},
}

@misc{rafiei_meta-learning_2023,
	title = {Meta-learning in healthcare: {A} survey},
	shorttitle = {Meta-learning in healthcare},
	url = {http://arxiv.org/abs/2308.02877},
	doi = {10.48550/arXiv.2308.02877},
	abstract = {As a subset of machine learning, meta-learning, or learning to learn, aims at improving the model's capabilities by employing prior knowledge and experience. A meta-learning paradigm can appropriately tackle the conventional challenges of traditional learning approaches, such as insufficient number of samples, domain shifts, and generalization. These unique characteristics position meta-learning as a suitable choice for developing influential solutions in various healthcare contexts, where the available data is often insufficient, and the data collection methodologies are different. This survey discusses meta-learning broad applications in the healthcare domain to provide insight into how and where it can address critical healthcare challenges. We first describe the theoretical foundations and pivotal methods of meta-learning. We then divide the employed meta-learning approaches in the healthcare domain into two main categories of multi/single-task learning and many/few-shot learning and survey the studies. Finally, we highlight the current challenges in meta-learning research, discuss the potential solutions and provide future perspectives on meta-learning in healthcare.},
	urldate = {2023-09-20},
	publisher = {arXiv},
	author = {Rafiei, Alireza and Moore, Ronald and Jahromi, Sina and Hajati, Farshid and Kamaleswaran, Rishikesan},
	month = aug,
	year = {2023},
	note = {arXiv:2308.02877},
	keywords = {Computer Science - Artificial Intelligence, Computer Science - Machine Learning},
}

@article{soeteman_validation_2023,
	title = {Validation of a modified bedside {Pediatric} {Early} {Warning} {System} score for detection of clinical deterioration in hospitalized pediatric oncology patients: {A} prospective cohort study},
	volume = {70},
	copyright = {© 2022 The Authors. Pediatric Blood \& Cancer published by Wiley Periodicals LLC.},
	issn = {1545-5017},
	shorttitle = {Validation of a modified bedside {Pediatric} {Early} {Warning} {System} score for detection of clinical deterioration in hospitalized pediatric oncology patients},
	url = {https://onlinelibrary.wiley.com/doi/abs/10.1002/pbc.30036},
	doi = {10.1002/pbc.30036},
	abstract = {Background Hospitalized pediatric oncology patients are at risk of severe clinical deterioration. Yet Pediatric Early Warning System (PEWS) scores have not been prospectively validated in these patients. We aimed to determine the predictive performance of the modified BedsidePEWS score for unplanned pediatric intensive care unit (PICU) admission and cardiopulmonary resuscitation (CPR) in this patient population. Methods We performed a prospective cohort study in an 80-bed pediatric oncology hospital in the Netherlands, where care has been nationally centralized. All hospitalized pediatric oncology patients aged 0–18 years were eligible for inclusion. A Cox proportional hazard model was estimated to study the association between BedsidePEWS score and unplanned PICU admissions or CPR. The predictive performance of the model was internally validated by bootstrapping. Results A total of 1137 patients were included. During the study, 103 patients experienced 127 unplanned PICU admissions and three CPRs. The hazard ratio for unplanned PICU admission or CPR was 1.65 (95\% confidence interval [CI]: 1.59–1.72) for each point increase in the modified BedsidePEWS score. The discriminative ability was moderate (D-index close to 0 and a C-index of 0.83 [95\% CI: 0.79–0.90]). Positive and negative predictive values of modified BedsidePEWS score at the widely used cutoff of 8, at which escalation of care is required, were 1.4\% and 99.9\%, respectively. Conclusion The modified BedsidePEWS score is significantly associated with requirement of PICU transfer or CPR. In pediatric oncology patients, this PEWS score may aid in clinical decision-making for timing of PICU transfer.},
	language = {en},
	number = {1},
	urldate = {2024-07-04},
	journal = {Pediatric Blood \& Cancer},
	author = {Soeteman, Marijn and Kappen, Teus H. and van Engelen, Martine and Marcelis, Maartje and Kilsdonk, Ellen and van den Heuvel-Eibrink, Marry M. and Nieuwenhuis, Edward E. S. and Tissing, Wim J. E. and Fiocco, Marta and van Asperen, Roelie M. Wösten-},
	year = {2023},
	note = {\_eprint: https://onlinelibrary.wiley.com/doi/pdf/10.1002/pbc.30036},
	keywords = {intensive care, mortality, oncology, pediatric, pediatric early warning score},
	pages = {e30036},
}

@article{li_effect_2024,
	title = {The effect of intelligent management interventions in intensive care units to reduce false alarms: {An} integrative review},
	volume = {11},
	issn = {2352-0132},
	shorttitle = {The effect of intelligent management interventions in intensive care units to reduce false alarms},
	url = {https://www.sciencedirect.com/science/article/pii/S2352013223001503},
	doi = {10.1016/j.ijnss.2023.12.008},
	abstract = {Objective
In intensive care units (ICU), frequent false alarms from medical equipment can cause alarm fatigue among nurses, which might lead to delayed or missed responses and increased risk of adverse patient events. This review was conducted to evaluate the effectiveness of intelligent management interventions to reduce false alarms in ICU.
Method
Following the framework of Whitmore and Knafl, the reviewers systematically searched six databases: PubMed, EMBASE, CINAHL, OVID, Cochrane Library, and Scopus, and studies included intelligent management of clinical alarms published in the English or Chinese language from the inception of each database to December 2022 were retrieved. The researchers used the PICOS framework to formulate the search strategy, developed keywords, screened literature, and assessed the studies’ quality using the Joanna Briggs Institute-Meta-Analysis of Statistics, Assessment, and Review Instrument (JBI-MAStARI). The review was preregistered on PROSPERO (CRD42023411552).
Results
Seven studies met the inclusion criteria. The results showed that different interventions for intelligent management of alarms were beneficial in reducing the number of false alarms, the duration of alarms, the response time to important alarms for nurses, and the alarm fatigue levels among nurses. Positive results were found in practice after the application of the novel alarm management approaches.
Conclusion
Intelligent management intervention may be an effective way to reduce false alarms. The application of systems or tools for the intelligent management of clinical alarms is urgent in hospitals. To ensure more effective patient monitoring and less distress for nurses, more alarm management approaches combined with artificial intelligence will be needed in the future to enable accurate identification of critical alarms, ensure nurses are responding accurately to alarms, and make a real difference to alarm-ridden healthcare environments.},
	number = {1},
	urldate = {2024-07-04},
	journal = {International Journal of Nursing Sciences},
	author = {Li, Bingyu and Yue, Liqing and Nie, Huiyu and Cao, Ziwei and Chai, Xiaoya and Peng, Bin and Zhang, Tiange and Huang, Weihong},
	month = jan,
	year = {2024},
	keywords = {Artificial intelligence, Clinical alarms, Intensive care units, Nurses, Physiologic monitoring, Safety management},
	pages = {133--142},
}

@article{klein_klouwenberg_incidence_2017,
	title = {Incidence, {Predictors}, and {Outcomes} of {New}-{Onset} {Atrial} {Fibrillation} in {Critically} {Ill} {Patients} with {Sepsis}. {A} {Cohort} {Study}},
	volume = {195},
	issn = {1073-449X},
	url = {https://www.atsjournals.org/doi/10.1164/rccm.201603-0618OC},
	doi = {10.1164/rccm.201603-0618OC},
	abstract = {Rationale: Patients admitted to intensive care units with sepsis are prone to developing cardiac dysrhythmias, most commonly atrial fibrillation.Objectives: To determine the incidence, risk factors, and outcomes of atrial fibrillation in a cohort of critically ill patients with sepsis.Methods: We assessed the association between atrial fibrillation and mortality using time-dependent competing risks survival analysis. Subsequently, for development of a risk score estimating the probability of a first occurrence of atrial fibrillation within the following 24 hours, we performed logistic regression analysis.Measurements and Main Results: Among 1,782 patients with sepsis admitted to two tertiary intensive care units in the Netherlands between January 2011 and June 2013, a total of 1,087 episodes of atrial fibrillation occurred in 418 (23\%) individuals. The cumulative risk of new-onset atrial fibrillation was 10\% (95\% confidence interval [CI], 8–12), 22\% (95\% CI, 18–25), and 40\% (95\% CI, 36–44) in patients with sepsis, severe sepsis, and septic shock, respectively. New-onset atrial fibrillation was associated with a longer stay (hazard ratio [HR], 0.55; 95\% CI, 0.48–0.64), an increased death rate (HR, 1.52; 95\% CI, 1.16–2.00), and an overall increased mortality risk (subdistribution HR, 2.10; 95\% CI, 1.61–2.73) when considering discharge as a competing event. A simple risk score for daily prediction of atrial fibrillation occurrence yielded good discrimination (C statistic, 0.81; 95\% CI, 0.79–0.84) and calibration (chi-square, 9.38; P = 0.31), with similar performance in an independent validation cohort (C statistic, 0.80; 95\% CI, 0.76–0.85).Conclusions: Atrial fibrillation is a common complication of sepsis and independently associated with excess mortality. A simple risk score may identify patients at high risk of this complication.Clinical trial registered with www.clinicaltrials.gov (NCT 01905033).},
	number = {2},
	urldate = {2024-06-24},
	journal = {American Journal of Respiratory and Critical Care Medicine},
	author = {Klein Klouwenberg, Peter M. C. and Frencken, Jos F. and Kuipers, Sanne and Ong, David S. Y. and Peelen, Linda M. and van Vught, Lonneke A. and Schultz, Marcus J. and van der Poll, Tom and Bonten, Marc J. and Cremer, Olaf L.},
	month = jan,
	year = {2017},
	note = {Publisher: American Thoracic Society - AJRCCM},
	keywords = {atrial fibrillation, epidemiology, intensive care unit, mortality, risk factors},
	pages = {205--211},
}

@article{xie_machine_2023,
	title = {Machine learning prediction models and nomogram to predict the risk of in-hospital death for severe {DKA}: {A} clinical study based on {MIMIC}-{IV}, {eICU} databases, and a college hospital {ICU}},
	volume = {174},
	issn = {1386-5056},
	shorttitle = {Machine learning prediction models and nomogram to predict the risk of in-hospital death for severe {DKA}},
	url = {https://www.sciencedirect.com/science/article/pii/S1386505623000679},
	doi = {10.1016/j.ijmedinf.2023.105049},
	abstract = {Aim
To establish a prediction model and assess the risk factors for severe diabetic ketoacidosis (DKA) in adult patients during the ICU.
Introduction
With DKA hospitalization rates consistently increasing, in-hospital mortality has become a growing concern.
Methods
DKA patients aged {\textgreater}18 years old in the US-based critical care database (Medical Information Mart for Intensive Care (MIMIC-IV)) were considered. Independent risk factors for in-hospital mortality were screened using extreme gradient boosting (XGBoost) and the Bayesian information criterion (BIC) optimal subset regression. One predictive model was developed using machine learning extreme gradient boosting (XGBoost), and the other one was a nomogram based on logistic regression to estimate risks of in-hospital mortality with severe DKA. Established models were assessed by using internal validation and external validation. The MIMIC-IV was split into training and testing samples in a 7:3 ratio. The eICU Collaborative Research Database and admissions data from the department of critical care medicine of the first affiliated hospital of Harbin medical university were used for independent validation. The discriminatory ability of the model was determined by illustrating a receiver operating curve (ROC) and calculating the C-index. Meanwhile, the calibration plot and Hosmer-Lemeshow goodness-of-fit test (HL test) was conducted to evaluate the performance of our new build model. Decision curve analysis (DCA) was performed to assess the clinical net benefit. Net Reclassification Improvement (NRI) was used to compare the predictive power of the two models.
Results
A multivariable model that included acute physiology score III (APS III), the highest levels of blood plasma osmolality (osmolarity\_max), minimum osmolarity (osmolarity\_min)/osmolarity \_max, vasopressor, and the highest levels of blood lactate was represented as the nomogram. The C- index of the nomogram model was 0.915 (95\% CI: 0.966–0.864) in the training dataset and 0.971 (95\% CI: 0.992–0.950) in the internal validation. The nomogram’s sensitivity was well according to all data's HL test (P {\textgreater} 0.05). DCA showed that our model was clinically valuable. The XGB (extreme gradient boosting) model achieved an AUC (area under the curve) of 0.950 (95\% CI, 0.920–0.980); however, the nomogram model made was more effective than XGB based on NRI.
Conclusion
The predictive XGB and nomogram models for predicting in-hospital patient deaths with DKA were effective. The forecast models can help clinical physicians promptly identify patients at high risk of DKA, prevent in-hospital deaths, and promptly intervene.},
	urldate = {2024-05-22},
	journal = {International Journal of Medical Informatics},
	author = {Xie, Wanqiu and Li, Yue and Meng, Xianglin and Zhao, Mingyan},
	month = jun,
	year = {2023},
	keywords = {Diabetes, Diabetic ketoacidosis, Machine learning, Nomogram},
	pages = {105049},
}

@article{sun_development_2021,
	title = {Development and validation of high definition phenotype-based mortality prediction in critical care units},
	volume = {4},
	issn = {2574-2531},
	url = {https://doi.org/10.1093/jamiaopen/ooab004},
	doi = {10.1093/jamiaopen/ooab004},
	abstract = {The objectives of this study are to construct the high definition phenotype (HDP), a novel time-series data structure composed of both primary and derived parameters, using heterogeneous clinical sources and to determine whether different predictive models can utilize the HDP in the neonatal intensive care unit (NICU) to improve neonatal mortality prediction in clinical settings.A total of 49 primary data parameters were collected from July 2018 to May 2020 from eight level-III NICUs. From a total of 1546 patients, 757 patients were found to contain sufficient fixed, intermittent, and continuous data to create HDPs. Two different predictive models utilizing the HDP, one a logistic regression model (LRM) and the other a deep learning long–short-term memory (LSTM) model, were constructed to predict neonatal mortality at multiple time points during the patient hospitalization. The results were compared with previous illness severity scores, including SNAPPE, SNAPPE-II, CRIB, and CRIB-II.A HDP matrix, including 12 221 536 minutes of patient stay in NICU, was constructed. The LRM model and the LSTM model performed better than existing neonatal illness severity scores in predicting mortality using the area under the receiver operating characteristic curve (AUC) metric. An ablation study showed that utilizing continuous parameters alone results in an AUC score of \&gt;80\% for both LRM and LSTM, but combining fixed, intermittent, and continuous parameters in the HDP results in scores \&gt;85\%. The probability of mortality predictive score has recall and precision of 0.88 and 0.77 for the LRM and 0.97 and 0.85 for the LSTM.The HDP data structure supports multiple analytic techniques, including the statistical LRM approach and the machine learning LSTM approach used in this study. LRM and LSTM predictive models of neonatal mortality utilizing the HDP performed better than existing neonatal illness severity scores. Further research is necessary to create HDP–based clinical decision tools to detect the early onset of neonatal morbidities.},
	number = {1},
	urldate = {2024-05-22},
	journal = {JAMIA Open},
	author = {Sun, Yao and Kaur, Ravneet and Gupta, Shubham and Paul, Rahul and Das, Ritu and Cho, Su Jin and Anand, Saket and Boutilier, Justin J and Saria, Suchi and Palma, Jonathan and Saluja, Satish and McAdams, Ryan M and Kaur, Avneet and Yadav, Gautam and Singh, Harpreet},
	month = jan,
	year = {2021},
	pages = {ooab004},
}

@article{schulz_optimal_2022,
	title = {Optimal mode of delivery in pregnancy: {Individualized} predictions using national vital statistics data},
	volume = {1},
	issn = {2767-3170},
	shorttitle = {Optimal mode of delivery in pregnancy},
	url = {https://journals.plos.org/digitalhealth/article?id=10.1371/journal.pdig.0000166},
	doi = {10.1371/journal.pdig.0000166},
	abstract = {Child birth via Cesarean section accounts for approximately 32\% of all births each year in the United States. A variety of risk factors and complications can lead caregivers and patients to plan for a Cesarean delivery in advance before onset of labor. However, a non-trivial subset of Cesarean sections (∼25\%) are unplanned and occur after an initial trial of labor is attempted. Unfortunately, patients who deliver via unplanned Cesarean sections have increased maternal morbidity and mortality rates and higher rates of neonatal intensive care admissions. In an effort to develop models aimed at improving health outcomes in labor and delivery, this work seeks to explore the use of national vital statistics data to quantify the likelihood of an unplanned Cesarean section based on 22 maternal characteristics. Machine learning techniques are used to ascertain influential features, train and evaluate models, and assess accuracy against available test data. Based on cross-validation results from a large training cohort (n = 6,530,467 births), the gradient-boosted tree algorithm was identified as the best performer and was evaluated on a large test cohort (n = 10,613,877 births) for two prediction scenarios. Area under the receiver operating characteristic curves of 0.77 or higher and recall scores of 0.78 or higher were obtained and the resulting models are well calibrated. Combined with feature importance analysis to explain why certain maternal characteristics lead to a specific prediction in individual patients, the developed analysis pipeline provides additional quantitative information to aid in the decision process on whether to plan for a Cesarean section in advance, a substantially safer option among women at a high risk of unplanned Cesarean delivery during labor.},
	language = {en},
	number = {12},
	urldate = {2024-05-22},
	journal = {PLOS Digital Health},
	author = {Schulz, Karl W. and Gaither, Kelly and Zigler, Corwin and Urban, Tomislav and Drake, Justin and Bukowski, Radek},
	month = dec,
	year = {2022},
	note = {Publisher: Public Library of Science},
	keywords = {Body mass index, Cesarean section, Forecasting, Hispanic people, Labor and delivery, Medical risk factors, Morbidity, Pregnancy},
	pages = {e0000166},
}

@article{sheikhalishahi_predicting_2024,
	title = {Predicting {Successful} {Weaning} from {Mechanical} {Ventilation} by {Reduction} in {Positive} {End}-expiratory {Pressure} {Level} {Using} {Machine} {Learning}},
	volume = {3},
	issn = {2767-3170},
	url = {https://journals.plos.org/digitalhealth/article?id=10.1371/journal.pdig.0000478},
	doi = {10.1371/journal.pdig.0000478},
	abstract = {Weaning patients from mechanical ventilation (MV) is a critical and resource intensive process in the Intensive Care Unit (ICU) that impacts patient outcomes and healthcare expenses. Weaning methods vary widely among providers. Prolonged MV is associated with adverse events and higher healthcare expenses. Predicting weaning readiness is a non-trivial process in which the positive end-expiratory pressure (PEEP), a crucial component of MV, has potential to be indicative but has not yet been used as the target. We aimed to predict successful weaning from mechanical ventilation by targeting changes in the PEEP-level using a supervised machine learning model. This retrospective study included 12,153 mechanically ventilated patients from Medical Information Mart for Intensive Care (MIMIC-IV) and eICU collaborative research database (eICU-CRD). Two machine learning models (Extreme Gradient Boosting and Logistic Regression) were developed using a continuous PEEP reduction as target. The data is splitted into 80\% as training set and 20\% as test set. The model’s predictive performance was reported using 95\% confidence interval (CI), based on evaluation metrics such as area under the receiver operating characteristic (AUROC), area under the precision-recall curve (AUPRC), F1-Score, Recall, positive predictive value (PPV), and negative predictive value (NPV). The model’s descriptive performance was reported as the variable ranking using SHAP (SHapley Additive exPlanations) algorithm. The best model achieved an AUROC of 0.84 (95\% CI 0.83–0.85) and an AUPRC of 0.69 (95\% CI 0.67–0.70) in predicting successful weaning based on the PEEP reduction. The model demonstrated a Recall of 0.85 (95\% CI 0.84–0.86), F1-score of 0.86 (95\% CI 0.85–0.87), PPV of 0.87 (95\% CI 0.86–0.88), and NPV of 0.64 (95\% CI 0.63–0.66). Most of the variables that SHAP algorithm ranked to be important correspond with clinical intuition, such as duration of MV, oxygen saturation (SaO2), PEEP, and Glasgow Coma Score (GCS) components. This study demonstrates the potential application of machine learning in predicting successful weaning from MV based on continuous PEEP reduction. The model’s high PPV and moderate NPV suggest that it could be a useful tool to assist clinicians in making decisions regarding ventilator management.},
	language = {en},
	number = {3},
	urldate = {2024-05-22},
	journal = {PLOS Digital Health},
	author = {Sheikhalishahi, Seyedmostafa and Kaspar, Mathias and Zaghdoudi, Sarra and Sander, Julia and Simon, Philipp and Geisler, Benjamin P. and Lange, Dorothea and Hinske, Ludwig Christian},
	month = mar,
	year = {2024},
	note = {Publisher: Public Library of Science},
	keywords = {Blood pressure, Hospitals, Intensive care units, Machine learning, Machine learning algorithms, Machine vision, Oxygen, Ventilators},
	pages = {e0000478},
}

@article{sheikhalishahi_predicting_2024-1,
	title = {Predicting {Successful} {Weaning} from {Mechanical} {Ventilation} by {Reduction} in {Positive} {End}-expiratory {Pressure} {Level} {Using} {Machine} {Learning}},
	volume = {3},
	issn = {2767-3170},
	url = {https://journals.plos.org/digitalhealth/article?id=10.1371/journal.pdig.0000478},
	doi = {10.1371/journal.pdig.0000478},
	abstract = {Weaning patients from mechanical ventilation (MV) is a critical and resource intensive process in the Intensive Care Unit (ICU) that impacts patient outcomes and healthcare expenses. Weaning methods vary widely among providers. Prolonged MV is associated with adverse events and higher healthcare expenses. Predicting weaning readiness is a non-trivial process in which the positive end-expiratory pressure (PEEP), a crucial component of MV, has potential to be indicative but has not yet been used as the target. We aimed to predict successful weaning from mechanical ventilation by targeting changes in the PEEP-level using a supervised machine learning model. This retrospective study included 12,153 mechanically ventilated patients from Medical Information Mart for Intensive Care (MIMIC-IV) and eICU collaborative research database (eICU-CRD). Two machine learning models (Extreme Gradient Boosting and Logistic Regression) were developed using a continuous PEEP reduction as target. The data is splitted into 80\% as training set and 20\% as test set. The model’s predictive performance was reported using 95\% confidence interval (CI), based on evaluation metrics such as area under the receiver operating characteristic (AUROC), area under the precision-recall curve (AUPRC), F1-Score, Recall, positive predictive value (PPV), and negative predictive value (NPV). The model’s descriptive performance was reported as the variable ranking using SHAP (SHapley Additive exPlanations) algorithm. The best model achieved an AUROC of 0.84 (95\% CI 0.83–0.85) and an AUPRC of 0.69 (95\% CI 0.67–0.70) in predicting successful weaning based on the PEEP reduction. The model demonstrated a Recall of 0.85 (95\% CI 0.84–0.86), F1-score of 0.86 (95\% CI 0.85–0.87), PPV of 0.87 (95\% CI 0.86–0.88), and NPV of 0.64 (95\% CI 0.63–0.66). Most of the variables that SHAP algorithm ranked to be important correspond with clinical intuition, such as duration of MV, oxygen saturation (SaO2), PEEP, and Glasgow Coma Score (GCS) components. This study demonstrates the potential application of machine learning in predicting successful weaning from MV based on continuous PEEP reduction. The model’s high PPV and moderate NPV suggest that it could be a useful tool to assist clinicians in making decisions regarding ventilator management.},
	language = {en},
	number = {3},
	urldate = {2024-05-22},
	journal = {PLOS Digital Health},
	author = {Sheikhalishahi, Seyedmostafa and Kaspar, Mathias and Zaghdoudi, Sarra and Sander, Julia and Simon, Philipp and Geisler, Benjamin P. and Lange, Dorothea and Hinske, Ludwig Christian},
	month = mar,
	year = {2024},
	note = {Publisher: Public Library of Science},
	keywords = {Blood pressure, Hospitals, Intensive care units, Machine learning, Machine learning algorithms, Machine vision, Oxygen, Ventilators},
	pages = {e0000478},
}

@article{nunes_design_2023,
	title = {Design and development of a digital shared decision-making tool for stroke prevention in atrial fibrillation},
	volume = {6},
	issn = {2574-2531},
	url = {https://doi.org/10.1093/jamiaopen/ooad003},
	doi = {10.1093/jamiaopen/ooad003},
	abstract = {Shared decision-making (SDM) is an approach in which patients and clinicians act as partners in making medical decisions. Patients receive the information needed to decide and are encouraged to balance risks, benefits, and preferences. Informative materials are vital to SDM. Atrial fibrillation (AF) is the most common cardiac arrhythmia and responsible for 10\% of ischemic strokes, however 1/3 of patients are not on appropriate anticoagulation. Decision sharing may facilitate treatment acceptance, improving outcomes.To develop a framework of the components needed to create novel SDM tools and to provide practical examples through a case-study of stroke prevention in AF.We analyze the design values of a web-based SDM tool created to better inform AF patients about anticoagulation. The tool was developed in partnership with patient advocates, multi-disciplinary investigators, and private design firms. It was refined through iterative, recursive testing in patients with AF. Its effectiveness is being evaluated in a multisite clinical trial led by Stanford University and sponsored by the American Heart Association.The main components considered when creating the Stanford AFib tool included: design and software; content identification; information delivery; inclusive communication, user engagement; patient feedback; clinician experience; and anticipation of implementation and dissemination. We also highlight the ethical principles underlying SDM; matters of diversity and inclusion, linguistic variety, accessibility, and health literacy. The Stanford AFib Guide patient tool is available at: https://afibguide.com and the clinician tool at https://afibguide.com/clinician.Attention to a range of vital development and design factors can facilitate tool adoption and information acquisition by diverse cultural, educational, and socioeconomic subpopulations. With thoughtful design, digital tools may decrease decision regret and improve treatment outcomes across many decision-making situations in healthcare.Better healthcare results when patients and clinicians act as partners in making medical decisions. Atrial fibrillation is a common heart rhythm problem that increases the risk of stroke. This risk can be mitigated by taking blood thinning medications. Using a user-centered design strategy with the goal of improving treatment understanding and acceptance, we created a digital decision-making aid with modules for patients to use ahead of doctor’s visits and for clinician use during visits. The tool was developed in partnership with patient advocates, multi-disciplinary investigators, and private digital design firms. The main components considered when creating this tool included: design and software; content identification; information delivery; user engagement; inclusive communication; patient feedback; clinician experience; and anticipation of implementation and dissemination. The Stanford Afib Guide is available in English and Spanish at an eighth grade reading level at https://afibguide.com/. A central feature is the use of a cartoon video that presents information and anticipates patient concerns without requiring the reading of text. These factors facilitate tool adoption and information acquisition by diverse cultural, educational, and socioeconomic subpopulations. The tool’s effectiveness is now being evaluated in a multisite randomized clinical trial.},
	number = {1},
	urldate = {2024-05-22},
	journal = {JAMIA Open},
	author = {Nunes, Julio C and Baykaner, Tina and Pundi, Krishna and DeSutter, Katie and True Hills, Mellanie and Mahaffey, Kenneth W and Sears, Samuel F and Morin, Daniel P and Lin, Bryant and Wang, Paul J and Stafford, Randall S},
	month = apr,
	year = {2023},
	pages = {ooad003},
}

@article{tang_predictive_2018,
	title = {Predictive modeling in urgent care: a comparative study of machine learning approaches},
	volume = {1},
	issn = {2574-2531},
	shorttitle = {Predictive modeling in urgent care},
	url = {https://doi.org/10.1093/jamiaopen/ooy011},
	doi = {10.1093/jamiaopen/ooy011},
	abstract = {The growing availability of rich clinical data such as patients’ electronic health records provide great opportunities to address a broad range of real-world questions in medicine. At the same time, artificial intelligence and machine learning (ML)-based approaches have shown great premise on extracting insights from those data and helping with various clinical problems. The goal of this study is to conduct a systematic comparative study of different ML algorithms for several predictive modeling problems in urgent care.We assess the performance of 4 benchmark prediction tasks (eg mortality and prediction, differential diagnostics, and disease marker discovery) using medical histories, physiological time-series, and demographics data from the Medical Information Mart for Intensive Care (MIMIC-III) database.For each given task, performance was estimated using standard measures including the area under the receiver operating characteristic (AUC) curve, F-1 score, sensitivity, and specificity. Microaveraged AUC was used for multiclass classification models.Our results suggest that recurrent neural networks show the most promise in mortality prediction where temporal patterns in physiologic features alone can capture in-hospital mortality risk (AUC \&gt; 0.90). Temporal models did not provide additional benefit compared to deep models in differential diagnostics. When comparing the training–testing behaviors of readmission and mortality models, we illustrate that readmission risk may be independent of patient stability at discharge. We also introduce a multiclass prediction scheme for length of stay which preserves sensitivity and AUC with outliers of increasing duration despite decrease in sample size.},
	number = {1},
	urldate = {2024-05-22},
	journal = {JAMIA Open},
	author = {Tang, Fengyi and Xiao, Cao and Wang, Fei and Zhou, Jiayu},
	month = jul,
	year = {2018},
	pages = {87--98},
}

@article{placido_development_2023,
	title = {Development of a dynamic prediction model for unplanned {ICU} admission and mortality in hospitalized patients},
	volume = {2},
	issn = {2767-3170},
	url = {https://journals.plos.org/digitalhealth/article?id=10.1371/journal.pdig.0000116},
	doi = {10.1371/journal.pdig.0000116},
	abstract = {Frequent assessment of the severity of illness for hospitalized patients is essential in clinical settings to prevent outcomes such as in-hospital mortality and unplanned admission to the intensive care unit (ICU). Classical severity scores have been developed typically using relatively few patient features. Recently, deep learning-based models demonstrated better individualized risk assessments compared to classic risk scores, thanks to the use of aggregated and more heterogeneous data sources for dynamic risk prediction. We investigated to what extent deep learning methods can capture patterns of longitudinal change in health status using time-stamped data from electronic health records. We developed a deep learning model based on embedded text from multiple data sources and recurrent neural networks to predict the risk of the composite outcome of unplanned ICU transfer and in-hospital death. The risk was assessed at regular intervals during the admission for different prediction windows. Input data included medical history, biochemical measurements, and clinical notes from a total of 852,620 patients admitted to non-intensive care units in 12 hospitals in Denmark’s Capital Region and Region Zealand during 2011–2016 (with a total of 2,241,849 admissions). We subsequently explained the model using the Shapley algorithm, which provides the contribution of each feature to the model outcome. The best model used all data modalities with an assessment rate of 6 hours, a prediction window of 14 days and an area under the receiver operating characteristic curve of 0.898. The discrimination and calibration obtained with this model make it a viable clinical support tool to detect patients at higher risk of clinical deterioration, providing clinicians insights into both actionable and non-actionable patient features.},
	language = {en},
	number = {6},
	urldate = {2024-05-21},
	journal = {PLOS Digital Health},
	author = {Placido, Davide and Thorsen-Meyer, Hans-Christian and Kaas-Hansen, Benjamin Skov and Reguant, Roc and Brunak, Søren},
	month = jun,
	year = {2023},
	note = {Publisher: Public Library of Science},
	keywords = {Cancer risk factors, Deep learning, Electronic medical records, Hospitals, Intensive care units, Isotonic, Medical risk factors, Recurrent neural networks},
	pages = {e0000116},
}

@article{schwager_machine_2023,
	title = {Machine learning prediction of the total duration of invasive and non-invasive ventilation {During} {ICU} {Stay}},
	volume = {2},
	issn = {2767-3170},
	url = {https://journals.plos.org/digitalhealth/article?id=10.1371/journal.pdig.0000289},
	doi = {10.1371/journal.pdig.0000289},
	abstract = {Predicting the duration of ventilation in the ICU helps in assessing the risk of ventilator-induced lung injury, ensuring sufficient oxygenation, and optimizing resource allocation. Prior models provided a prediction of total duration without distinguishing between invasive and non-invasive ventilation. This work proposes two independent gradient boosting regression models for predicting the duration of invasive and non-invasive ventilation based on commonly available ICU features. These models are trained on 2.6 million patient stays across 350 US hospitals between 2010 to 2019. The mean absolute error (MAE) for the prediction of duration was 2.08 days for invasive ventilation and 0.36 days for non-invasive ventilation. The total ventilation duration predicted by our model had MAE of 2.38 days, which outperformed the gold standard (APACHE) with MAE of 3.02 days. The feature importance analysis of the trained models showed that, for invasive ventilation, high average heart rate, diagnosis of respiratory infection and admissions from locations other than the operating room were associated with longer ventilation durations. For non-invasive ventilation, higher respiratory rates and having any GCS measurement were associated with longer durations.},
	language = {en},
	number = {9},
	urldate = {2024-05-21},
	journal = {PLOS Digital Health},
	author = {Schwager, Emma and Liu, Xinggang and Nabian, Mohsen and Feng, Ting and French, Robin MacDonald and Amelung, Pam and Atallah, Louis and Badawi, Omar},
	month = sep,
	year = {2023},
	note = {Publisher: Public Library of Science},
	keywords = {Forecasting, Heart rate, Hospitals, Intensive care units, Machine learning, Medical risk factors, Respiratory infections, Virus testing},
	pages = {e0000289},
}

@article{levi_artificial_2021,
	title = {Artificial intelligence-based prediction of transfusion in the intensive care unit in patients with gastrointestinal bleeding},
	volume = {28},
	copyright = {© Author(s) (or their employer(s)) 2021. Re-use permitted under CC BY-NC. No commercial re-use. See rights and permissions. Published by BMJ.. http://creativecommons.org/licenses/by-nc/4.0/This is an open access article distributed in accordance with the Creative Commons Attribution Non Commercial (CC BY-NC 4.0) license, which permits others to distribute, remix, adapt, build upon this work non-commercially, and license their derivative works on different terms, provided the original work is properly cited, appropriate credit is given, any changes made indicated, and the use is non-commercial. See: http://creativecommons.org/licenses/by-nc/4.0/.},
	issn = {2632-1009},
	url = {https://informatics.bmj.com/content/28/1/e100245},
	doi = {10.1136/bmjhci-2020-100245},
	abstract = {Objective Gastrointestinal (GI) bleeding commonly requires intensive care unit (ICU) in cases of potentialhaemodynamiccompromise or likely urgent intervention. However, manypatientsadmitted to the ICU stop bleeding and do not require further intervention, including blood transfusion. The present work proposes an artificial intelligence (AI) solution for the prediction of rebleeding in patients with GI bleeding admitted to ICU.
Methods A machine learning algorithm was trained and tested using two publicly available ICU databases, the Medical Information Mart for Intensive Care V.1.4 database and eICU Collaborative Research Database using freedom from transfusion as a proxy for patients who potentially did not require ICU-level care. Multiple initial observation time frames were explored using readily available data including labs, demographics and clinical parameters for a total of 20 covariates.
Results The optimal model used a 5-hour observation period to achieve an area under the curve of the receiving operating curve (ROC-AUC) of greater than 0.80. The model was robust when tested against both ICU databases with a similar ROC-AUC for all.
Conclusions The potential disruptive impact of AI in healthcare innovation is acknowledge, but awareness of AI-related risk on healthcare applications and current limitations should be considered before implementation and deployment. The proposed algorithm is not meant to replace but to inform clinical decision making. Prospective clinical trial validation as a triage tool is warranted.},
	language = {en},
	number = {1},
	urldate = {2024-05-21},
	journal = {BMJ Health \& Care Informatics},
	author = {Levi, Riccardo and Carli, Francesco and Arévalo, Aldo Robles and Altinel, Yuksel and Stein, Daniel J. and Naldini, Matteo Maria and Grassi, Federica and Zanoni, Andrea and Finkelstein, Stan and Vieira, Susana M. and Sousa, João and Barbieri, Riccardo and Celi, Leo Anthony},
	month = jan,
	year = {2021},
	pmid = {33455913},
	note = {Publisher: BMJ Publishing Group Ltd
Section: Original research},
	keywords = {BMJ health informatics, computer methodologies},
	pages = {e100245},
}

@article{yu_comparison_2021,
	title = {Comparison of early warning scores for sepsis early identification and prediction in the general ward setting},
	volume = {4},
	issn = {2574-2531},
	url = {https://doi.org/10.1093/jamiaopen/ooab062},
	doi = {10.1093/jamiaopen/ooab062},
	abstract = {The objective of this study was to directly compare the ability of commonly used early warning scores (EWS) for early identification and prediction of sepsis in the general ward setting. For general ward patients at a large, academic medical center between early-2012 and mid-2018, common EWS and patient acuity scoring systems were calculated from electronic health records (EHR) data for patients that both met and did not meet Sepsis-3 criteria. For identification of sepsis at index time, National Early Warning Score 2 (NEWS 2) had the highest performance (area under the receiver operating characteristic curve: 0.803 [95\% confidence interval [CI]: 0.795–0.811], area under the precision recall curves: 0.130 [95\% CI: 0.121–0.140]) followed NEWS, Modified Early Warning Score, and quick Sequential Organ Failure Assessment (qSOFA). Using validated thresholds, NEWS 2 also had the highest recall (0.758 [95\% CI: 0.736–0.778]) but qSOFA had the highest specificity (0.950 [95\% CI: 0.948–0.952]), positive predictive value (0.184 [95\% CI: 0.169–0.198]), and F1 score (0.236 [95\% CI: 0.220–0.253]). While NEWS 2 outperformed all other compared EWS and patient acuity scores, due to the low prevalence of sepsis, all scoring systems were prone to false positives (low positive predictive value without drastic sacrifices in sensitivity), thus leaving room for more computationally advanced approaches.Sepsis is a syndrome caused by an infection resulting in organ dysfunction and high rates of death, is implicated in nearly half of all inpatient deaths, and is the costliest inpatient condition in the United States. Early recognition and treatment are critical to the management of septic patients. As a result, over time, researchers have developed numerous early warning scores that use clinical measurements such as vital signs and lab results to generate a value that is indicative of the severity of illness and is predictive of clinical deterioration. Increasingly, these scores have been used as screening tools for sepsis management. To understand the comparative performance of these early warning scores in the general ward setting, electronic health records data were used to calculate the scores. Of the compared scores, the National Early Warning Score (NEWS 2) outperformed the rest. However, partially due to the low prevalence of sepsis in the general ward, even NEWS 2 was prone to false positives, highlighting the potential for improvement using more advanced computational methods.},
	number = {3},
	urldate = {2024-05-21},
	journal = {JAMIA Open},
	author = {Yu, Sean C and Shivakumar, Nirmala and Betthauser, Kevin and Gupta, Aditi and Lai, Albert M and Kollef, Marin H and Payne, Philip R O and Michelson, Andrew P},
	month = jul,
	year = {2021},
	pages = {ooab062},
}

@article{bhattacharyya_delirium_2022,
	title = {Delirium prediction in the {ICU}: designing a screening tool for preventive interventions},
	volume = {5},
	issn = {2574-2531},
	shorttitle = {Delirium prediction in the {ICU}},
	url = {https://doi.org/10.1093/jamiaopen/ooac048},
	doi = {10.1093/jamiaopen/ooac048},
	abstract = {Delirium occurrence is common and preventive strategies are resource intensive. Screening tools can prioritize patients at risk. Using machine learning, we can capture time and treatment effects that pose a challenge to delirium prediction. We aim to develop a delirium prediction model that can be used as a screening tool.From the eICU Collaborative Research Database (eICU-CRD) and the Medical Information Mart for Intensive Care version III (MIMIC-III) database, patients with one or more Confusion Assessment Method-Intensive Care Unit (CAM-ICU) values and intensive care unit (ICU) length of stay greater than 24 h were included in our study. We validated our model using 21 quantitative clinical parameters and assessed performance across a range of observation and prediction windows, using different thresholds and applied interpretation techniques. We evaluate our models based on stratified repeated cross-validation using 3 algorithms, namely Logistic Regression, Random Forest, and Bidirectional Long Short-Term Memory (BiLSTM). BiLSTM represents an evolution from recurrent neural network-based Long Short-Term Memory, and with a backward input, preserves information from both past and future. Model performance is measured using Area Under Receiver Operating Characteristic, Area Under Precision Recall Curve, Recall, Precision (Positive Predictive Value), and Negative Predictive Value metrics.We evaluated our results on 16 546 patients (47\% female) and 6294 patients (44\% female) from eICU-CRD and MIMIC-III databases, respectively. Performance was best in BiLSTM models where, precision and recall changed from 37.52\% (95\% confidence interval [CI], 36.00\%–39.05\%) to 17.45 (95\% CI, 15.83\%–19.08\%) and 86.1\% (95\% CI, 82.49\%–89.71\%) to 75.58\% (95\% CI, 68.33\%–82.83\%), respectively as prediction window increased from 12 to 96 h. After optimizing for higher recall, precision and recall changed from 26.96\% (95\% CI, 24.99\%–28.94\%) to 11.34\% (95\% CI, 10.71\%–11.98\%) and 93.73\% (95\% CI, 93.1\%–94.37\%) to 92.57\% (95\% CI, 88.19\%–96.95\%), respectively. Comparable results were obtained in the MIMIC-III cohort.Our model performed comparably to contemporary models using fewer variables. Using techniques like sliding windows, modification of threshold to augment recall and feature ranking for interpretability, we addressed shortcomings of current models.Occurrence of delirium often complicates a patient’s ICU stay and carries a significant risk for poor outcomes. Diagnosis of delirium is time-consuming, requires specialized training and hence not performed more than a few times a day. Once diagnosed, treatment is tedious requiring involvement of several teams. Early detection of patients at risk for delirium can help prevent occurrence of delirium. Several prediction models exist but they are not tailored to the ICU population or lack the qualities that make it an accurate tool.We have used 16 546 and 6294 patients respectively from 2 large datasets—eICU-CRD and MIMIC III to train and validate our delirium algorithm. We altered thresholds that increase its sensitivity to predict delirium and tested out across a variety of time spans 12–96 h (windows) to determine optimal prediction time. With modified thresholds, we have established a sensitivity of above 90\% in all windows. This was however, done in expense of specificity. We also explored feature ranking which is rare for deep learning models and determined known factors to be top contributors to prediction.We conclude, deep learning-based delirium prediction is feasible and useful to rule out patients at low risk for delirium.},
	number = {2},
	urldate = {2024-05-21},
	journal = {JAMIA Open},
	author = {Bhattacharyya, Anirban and Sheikhalishahi, Seyedmostafa and Torbic, Heather and Yeung, Wesley and Wang, Tiffany and Birst, Jennifer and Duggal, Abhijit and Celi, Leo Anthony and Osmani, Venet},
	month = jul,
	year = {2022},
	pages = {ooac048},
}

@article{boon_paroxysmal_2018,
	title = {Paroxysmal atrial fibrillation prediction based on {HRV} analysis and non-dominated sorting genetic algorithm {III}},
	volume = {153},
	issn = {0169-2607},
	url = {https://www.sciencedirect.com/science/article/pii/S0169260717301815},
	doi = {10.1016/j.cmpb.2017.10.012},
	abstract = {This paper presents a method that able to predict the paroxysmal atrial fibrillation (PAF). The method uses shorter heart rate variability (HRV) signals when compared to existing methods, and achieves good prediction accuracy. PAF is a common cardiac arrhythmia that increases the health risk of a patient, and the development of an accurate predictor of the onset of PAF is clinical important because it increases the possibility to electrically stabilize and prevent the onset of atrial arrhythmias with different pacing techniques. We propose a multi-objective optimization algorithm based on the non-dominated sorting genetic algorithm III for optimizing the baseline PAF prediction system, that consists of the stages of pre-processing, HRV feature extraction, and support vector machine (SVM) model. The pre-processing stage comprises of heart rate correction, interpolation, and signal detrending. After that, time-domain, frequency-domain, non-linear HRV features are extracted from the pre-processed data in feature extraction stage. Then, these features are used as input to the SVM for predicting the PAF event. The proposed optimization algorithm is used to optimize the parameters and settings of various HRV feature extraction algorithms, select the best feature subsets, and tune the SVM parameters simultaneously for maximum prediction performance. The proposed method achieves an accuracy rate of 87.7\%, which significantly outperforms most of the previous works. This accuracy rate is achieved even with the HRV signal length being reduced from the typical 30 min to just 5 min (a reduction of 83\%). Furthermore, another significant result is the sensitivity rate, which is considered more important that other performance metrics in this paper, can be improved with the trade-off of lower specificity.},
	urldate = {2024-05-21},
	journal = {Computer Methods and Programs in Biomedicine},
	author = {Boon, K. H. and Khalil-Hani, M. and Malarvili, MB},
	month = jan,
	year = {2018},
	keywords = {Arrhythmia prediction, Feature selection, Heart rate variability, Multi-objective optimization, Non-dominated Sorting genetic algorithm III, Paroxysmal atrial fibrillation},
	pages = {171--184},
}

@article{attia_artificial_2019,
	title = {An artificial intelligence-enabled {ECG} algorithm for the identification of patients with atrial fibrillation during sinus rhythm: a retrospective analysis of outcome prediction},
	volume = {394},
	issn = {0140-6736, 1474-547X},
	shorttitle = {An artificial intelligence-enabled {ECG} algorithm for the identification of patients with atrial fibrillation during sinus rhythm},
	url = {https://www.thelancet.com/journals/lancet/article/PIIS0140-6736(19)31721-0/abstract},
	doi = {10.1016/S0140-6736(19)31721-0},
	language = {English},
	number = {10201},
	urldate = {2024-05-21},
	journal = {The Lancet},
	author = {Attia, Zachi I. and Noseworthy, Peter A. and Lopez-Jimenez, Francisco and Asirvatham, Samuel J. and Deshmukh, Abhishek J. and Gersh, Bernard J. and Carter, Rickey E. and Yao, Xiaoxi and Rabinstein, Alejandro A. and Erickson, Brad J. and Kapa, Suraj and Friedman, Paul A.},
	month = sep,
	year = {2019},
	pmid = {31378392},
	note = {Publisher: Elsevier},
	pages = {861--867},
}

@article{kim_convolutional_2016,
	series = {7th {Annual} {International} {Conference} on {Biologically} {Inspired} {Cognitive} {Architectures}, {BICA} 2016, held {July} 16 to {July} 19, 2016 in {New} {York} {City}, {NY}, {USA}},
	title = {Convolutional {Neural} {Network} with {Biologically} {Inspired} {Retinal} {Structure}},
	volume = {88},
	issn = {1877-0509},
	url = {https://www.sciencedirect.com/science/article/pii/S187705091631674X},
	doi = {10.1016/j.procs.2016.07.418},
	abstract = {In this paper, we propose a new Convolutional Neural Network (CNN) with biologically inspired retinal structure and ON/OFF Rectified Linear Unit (ON/OFF ReLU). Retinal structure enhances input images by center surround difference of green-red and blue-yellow components, which in turn creates positive as well as negative features like ON/OFF visual pathway of retina to make a total of 12 feature channels. This ON/OFF concept is also adopted to each convolutional layer of CNN. We prefer to call this ON/OFF ReLU. In contrast, conventional ReLU passes only positive features of each convolutional layer and may loose important information from negative features. Moreover, it also happens to loose learning chance if results are saturated to zero. However, in our proposed model, we use both positive and negative information, which provides a possibility to learn through negative results. We also present the experimental results conducted on CIFAR-10 dataset and atrial fibrillation prediction for health monitoring, and show how effectively the negative information and retinal structure improves the performance of conventional CNN.},
	urldate = {2024-05-21},
	journal = {Procedia Computer Science},
	author = {Kim, Jonghong and Sangjun, O. and Kim, Yoonnyun and Lee, Minho},
	month = jan,
	year = {2016},
	keywords = {Healthcare monitoring, biologically inspired structure., deep learning, neural network},
	pages = {145--154},
}

@article{marsili_implementation_2020,
	title = {Implementation and validation of real-time algorithms for atrial fibrillation detection on a wearable {ECG} device},
	volume = {116},
	issn = {0010-4825},
	url = {https://www.sciencedirect.com/science/article/pii/S0010482519303981},
	doi = {10.1016/j.compbiomed.2019.103540},
	abstract = {Background
Due to the growing epidemic of atrial fibrillation (AF), new strategies for AF screening, diagnosis, and monitoring are required. Wearable devices with on-board AF detection algorithms may improve early diagnosis and therapy outcomes. In this work, we implemented optimized algorithms for AF detection on a wearable ECG monitoring device and assessed their performance.
Methods
The signal processing framework was composed of two main modules: 1) a QRS detector based on a finite state machine, and 2) an AF detector based on the Shannon entropy of the symbolic word series obtained from the instantaneous heart rate. The AF detector was optimized off-line by tuning its parameters to reduce the computational burden while preserving detection accuracy. On-board performance was assessed in terms of detection accuracy, memory usage, and computation time.
Results
The on-board implementation of the QRS detector produced an overall accuracy of 99\% on the MIT-BIH Arrhythmia Database, with memory usage = 672 bytes, and computation time ≤90 μs. The on-board implementation of the optimized AF algorithm gave an overall accuracy of 98.1\% (versus 98.3\% of the original version) on the MIT-BIH AF Database, with increased sensitivity (99.2\% versus 98.5\%) and decreased specificity (97.3\% versus 98.2\%), memory usage = 4648 bytes, and computation time ≤ 75 μs (consistent with real-time detection).
Conclusions
This study demonstrated the feasibility of real-time AF detection on a wearable ECG device. It constitutes a promising step towards the development of novel ECG monitoring systems to tackle the growing AF epidemic.},
	urldate = {2024-05-21},
	journal = {Computers in Biology and Medicine},
	author = {Marsili, Italo Agustin and Biasiolli, Luca and Masè, Michela and Adami, Alberto and Andrighetti, Alberto Oliver and Ravelli, Flavia and Nollo, Giandomenico},
	month = jan,
	year = {2020},
	keywords = {Cardiac arrhythmias, Cardiac rhythm monitoring, Embedded algorithms, Entropy, Mobile health, Smart health, Wearable devices},
	pages = {103540},
}

@article{de_giovanni_real-time_2021,
	title = {Real-{Time} {Personalized} {Atrial} {Fibrillation} {Prediction} on {Multi}-{Core} {Wearable} {Sensors}},
	volume = {9},
	issn = {2168-6750},
	url = {https://ieeexplore.ieee.org/abstract/document/9161259?casa_token=NIQwS3C0d6AAAAAA:Uj4tpzOEW2uZXsbZMD_TsJUYLgRBBzv8nSS3ttM-_vmaoR9I6Fi9grDENG_R5AImC_hBElKgCe8},
	doi = {10.1109/TETC.2020.3014847},
	abstract = {In the recent Internet-of-Things (IoT) era where biomedical applications require continuous monitoring of relevant data, edge computing keeps gaining more and more importance. These new architectures for edge computing include multi-core and parallel computing capabilities that can enable prevention diagnosis and treatment of diseases in ambulatory or home-based setups. In this article, we explore the benefits of the parallelization capabilities and computing heterogeneity of new wearable sensors in the context of a personalized online atrial fibrillation (AF) prediction method for daily monitoring. First, we apply optimizations to a single-core design to reduce energy, based on patient-specific training models. Second, we explore multi-core and memory banks configuration changes to adapt the computation and storage requirements to the characteristics of each patient. We evaluate our methodology on the Physionet Prediction Challenge (2001) publicly available database, and assess the energy consumption of single-core (ARM Cortex-M3 based) and new ultra-low power multi-core architectures (open-source RISC-V based) for next-generation of wearable platforms. Overall, our exploration at the application level highlights that a parallelization approach for personalized AF in multi-core wearable sensors enables energy savings up to 24\% with respect to single-core sensors. Moreover, including the adaptation of the memory subsystem (size and number of memory banks), in combination with deep sleep energy saving modes, can overall provide total energy savings up to 34\%, depending on the specific patient.},
	number = {4},
	urldate = {2024-05-21},
	journal = {IEEE Transactions on Emerging Topics in Computing},
	author = {De Giovanni, Elisabetta and ValdÉs, Adriana Arza and PeÓn-QuirÓs, Miguel and Aminifar, Amir and Atienza, David},
	month = oct,
	year = {2021},
	note = {Conference Name: IEEE Transactions on Emerging Topics in Computing},
	keywords = {Atrial fibrillation, Electrocardiography, Feature extraction, Monitoring, Operating systems, Parallel computing, Parallel processing, Real-time systems, Wearable sensors, atrial fibrillation prediction, multi-core, personalized, real-time, wearable sensors},
	pages = {1654--1666},
}

@article{matias_prediction_2021,
	title = {Prediction of {Atrial} {Fibrillation} using artificial intelligence on {Electrocardiograms}: {A} systematic review},
	volume = {39},
	issn = {1574-0137},
	shorttitle = {Prediction of {Atrial} {Fibrillation} using artificial intelligence on {Electrocardiograms}},
	url = {https://www.sciencedirect.com/science/article/pii/S1574013720304342},
	doi = {10.1016/j.cosrev.2020.100334},
	abstract = {Atrial Fibrillation (AF) is a type of arrhythmia characterized by irregular heartbeats, with four types, two of which are complicated to diagnose using standard techniques such as Electrocardiogram (ECG). However, and because smart wearables are increasingly a piece of commodity equipment, there are several ways of detecting and predicting AF episodes using only an ECG exam, allowing physicians easier diagnosis. By searching several databases, this study presents a review of the articles published in the last ten years, focusing on those who reported studies using Artificial Intelligence (AI) for prediction of AF. The results show that only twelve studies were selected for this systematic review, where three of them applied deep learning techniques (25\%), six of them used machine learning methods (50\%) and three others focused on applying general artificial intelligence models (25\%). To conclude, this study revealed that the prediction of AF is yet an under-developed field in the context of AI, and deep learning techniques are increasing the accuracy, but these are not as frequently applied as it would be expected. Also, more than half of the selected studies were published since 2016, corroborating that this topic is very recent and has a high potential for additional research.},
	urldate = {2024-05-20},
	journal = {Computer Science Review},
	author = {Matias, Igor and Garcia, Nuno and Pirbhulal, Sandeep and Felizardo, Virginie and Pombo, Nuno and Zacarias, Henriques and Sousa, Miguel and Zdravevski, Eftim},
	month = feb,
	year = {2021},
	keywords = {Artificial Intelligence, Atrial Fibrillation, ECG waveform, Electrocardiogram, Prediction algorithms},
	pages = {100334},
}

@article{tiwari_assessment_2020,
	title = {Assessment of a {Machine} {Learning} {Model} {Applied} to {Harmonized} {Electronic} {Health} {Record} {Data} for the {Prediction} of {Incident} {Atrial} {Fibrillation}},
	volume = {3},
	issn = {2574-3805},
	url = {https://doi.org/10.1001/jamanetworkopen.2019.19396},
	doi = {10.1001/jamanetworkopen.2019.19396},
	abstract = {Atrial fibrillation (AF) is the most common sustained cardiac arrhythmia, and its early detection could lead to significant improvements in outcomes through the appropriate prescription of anticoagulation medication. Although a variety of methods exist for screening for AF, a targeted approach, which requires an efficient method for identifying patients at risk, would be preferred.To examine machine learning approaches applied to electronic health record data that have been harmonized to the Observational Medical Outcomes Partnership Common Data Model for identifying risk of AF.This diagnostic study used data from 2 252 219 individuals cared for in the UCHealth hospital system, which comprises 3 large hospitals in Colorado, from January 1, 2011, to October 1, 2018.  Initial analysis was performed in December 2018; follow-up analysis was performed in July 2019.All Observational Medical Outcomes Partnership Common Data Model–harmonized electronic health record features, including diagnoses, procedures, medications, age, and sex.Classification of incident AF in designated 6-month intervals, adjudicated retrospectively, based on area under the receiver operating characteristic curve and F1 statistic.Of 2 252 219 individuals (1 225 533 [54.4\%] women; mean [SD] age, 42.9 [22.3] years), 28 036 (1.2\%) developed incident AF during a designated 6-month interval. The machine learning model that used the 200 most common electronic health record features, including age and sex, and random oversampling with a single-layer, fully connected neural network provided the optimal prediction of 6-month incident AF, with an area under the receiver operating characteristic curve of 0.800 and an F1 score of 0.110. This model performed only slightly better than a more basic logistic regression model composed of known clinical risk factors for AF, which had an area under the receiver operating characteristic curve of 0.794 and an F1 score of 0.079.Machine learning approaches to electronic health record data offer a promising method for improving risk prediction for incident AF, but more work is needed to show improvement beyond standard risk factors.},
	number = {1},
	urldate = {2024-05-20},
	journal = {JAMA Network Open},
	author = {Tiwari, Premanand and Colborn, Kathryn L. and Smith, Derek E. and Xing, Fuyong and Ghosh, Debashis and Rosenberg, Michael A.},
	month = jan,
	year = {2020},
	pages = {e1919396},
}

@article{liu_few-shot_2024,
	title = {A few-shot disease diagnosis decision making model based on meta-learning for general practice},
	volume = {147},
	issn = {0933-3657},
	url = {https://www.sciencedirect.com/science/article/pii/S0933365723002324},
	doi = {10.1016/j.artmed.2023.102718},
	abstract = {Background
Diagnostic errors have become the biggest threat to the safety of patients in primary health care. General practitioners, as the “gatekeepers” of primary health care, have a responsibility to accurately diagnose patients. However, many general practitioners have insufficient knowledge and clinical experience in some diseases. Clinical decision making tools need to be developed to effectively improve the diagnostic process in primary health care. The long-tailed class distributions of medical datasets are challenging for many popular decision making models based on deep learning, which have difficulty predicting few-shot diseases. Meta-learning is a new strategy for solving few-shot problems.
Methods and materials
In this study, a few-shot disease diagnosis decision making model based on a model-agnostic meta-learning algorithm (FSDD-MAML) is proposed. The MAML algorithm is applied in a knowledge graph-based disease diagnosis model to find the optimal model parameters. Moreover, FSDD-MAML can learn learning rates for all modules of the knowledge graph-based disease diagnosis model. For n-way, k-shot learning tasks, the inner loop of FSDD-MAML performs multiple gradient update steps to learn internal features in disease classification tasks using n×k examples, and the outer loop of FSDD-MAML optimizes the meta-objective to find the associated optimal parameters and learning rates. FSDD-MAML is compared with the original knowledge graph-based disease diagnosis model and other meta-learning algorithms based on an abdominal disease dataset.
Result
Meta-learning algorithms can greatly improve the performance of models in top-1 evaluation compared with top-3, top-5, and top-10 evaluations. The proposed decision making model FSDD-MAML outperforms all the other models, with a precision@1 of 90.02 \%. We achieve state-of-the-art performance in the diagnosis of all diseases, and the prediction performance for few-shot diseases is greatly improved. For the two groups with the fewest examples of diseases, FSDD-MAML achieves relative increases in precision@1 of 29.13 \% and 21.63 \% compared with the original knowledge graph-based disease diagnosis model. In addition, we analyze the reasoning process of several few-shot disease predictions and provide an explanation for the results.
Conclusion
The decision making model based on meta-learning proposed in this paper can support the rapid diagnosis of diseases in general practice and is especially capable of helping general practitioners diagnose few-shot diseases. This study is of profound significance for the exploration and application of meta-learning to few-shot disease assessment in general practice.},
	urldate = {2024-04-04},
	journal = {Artificial Intelligence in Medicine},
	author = {Liu, Qianghua and Tian, Yu and Zhou, Tianshu and Lyu, Kewei and Xin, Ran and Shang, Yong and Liu, Ying and Ren, Jingjing and Li, Jingsong},
	month = jan,
	year = {2024},
	keywords = {Decision making, Electronic health records, Few-shot diseases, General practice, Meta-learning},
	pages = {102718},
}

@inproceedings{xia_application_2021,
	title = {The application of meta-learning in the field of disease prediction and detection},
	url = {https://ieeexplore.ieee.org/abstract/document/9563551?casa_token=uaVa-L2_1FcAAAAA:2rNZUgA0zyEFvlVCzjF_av2ptMuAm709ioIq24_cqLLp1SouZ1mpEdk3VRqX1Jv88TKmSyLqh9Q},
	doi = {10.1109/ICETCI53161.2021.9563551},
	abstract = {In the field of disease prediction and detection, due to the lack of medical data, the amount of data stored in the public data set is small and the data is very complex. It is difficult to collect a large number of fully labeled medical data, and there is currently no based meta-learning Articles on disease prediction and detection, Therefore, in response to this problem, this article summarizes the difference between meta-learning and traditional machine learning, the main processes and methods of disease prediction and detection based on meta-learning methods, and the analysis of the mainstream meta-learning framework MAML, as well as the existing meta-learning framework based on MAML. Comparison of learning research methods; as far as current research is concerned, there are few related articles in the field of disease prediction based on machine learning. I hope that the methods and comparisons summarized in this article can make relevant researchers familiar with the progress and technology of existing research.},
	urldate = {2024-04-04},
	booktitle = {2021 {IEEE} {International} {Conference} on {Electronic} {Technology}, {Communication} and {Information} ({ICETCI})},
	author = {Xia, Yujing and Gu, Xiaoai and Liu, Lin and Tang, Lin},
	month = aug,
	year = {2021},
	keywords = {Conferences, Diseases, Electric potential, MAML, Machine learning, Task analysis, disease prediction, meta learning},
	pages = {533--536},
}

@article{meyer_machine_2018,
	title = {Machine learning for real-time prediction of complications in critical care: a retrospective study},
	volume = {6},
	issn = {2213-2600, 2213-2619},
	shorttitle = {Machine learning for real-time prediction of complications in critical care},
	url = {https://www.thelancet.com/journals/lanres/article/PIIS2213-2600(18)30300-X/fulltext},
	doi = {10.1016/S2213-2600(18)30300-X},
	language = {English},
	number = {12},
	urldate = {2024-04-03},
	journal = {The Lancet Respiratory Medicine},
	author = {Meyer, Alexander and Zverinski, Dina and Pfahringer, Boris and Kempfert, Jörg and Kuehne, Titus and Sündermann, Simon H. and Stamm, Christof and Hofmann, Thomas and Falk, Volkmar and Eickhoff, Carsten},
	month = dec,
	year = {2018},
	pmid = {30274956},
	note = {Publisher: Elsevier},
	pages = {905--914},
}

@article{thoral_sharing_2021,
	title = {Sharing {ICU} {Patient} {Data} {Responsibly} {Under} the {Society} of {Critical} {Care} {Medicine}/{European} {Society} of {Intensive} {Care} {Medicine} {Joint} {Data} {Science} {Collaboration}: {The} {Amsterdam} {University} {Medical} {Centers} {Database} ({AmsterdamUMCdb}) {Example}*},
	volume = {49},
	issn = {0090-3493},
	shorttitle = {Sharing {ICU} {Patient} {Data} {Responsibly} {Under} the {Society} of {Critical} {Care} {Medicine}/{European} {Society} of {Intensive} {Care} {Medicine} {Joint} {Data} {Science} {Collaboration}},
	url = {https://www.ncbi.nlm.nih.gov/pmc/articles/PMC8132908/},
	doi = {10.1097/CCM.0000000000004916},
	abstract = {Supplemental Digital Content is available in the text.},
	number = {6},
	urldate = {2024-01-10},
	journal = {Critical Care Medicine},
	author = {Thoral, Patrick J. and Peppink, Jan M. and Driessen, Ronald H. and Sijbrands, Eric J. G. and Kompanje, Erwin J. O. and Kaplan, Lewis and Bailey, Heatherlee and Kesecioglu, Jozef and Cecconi, Maurizio and Churpek, Matthew and Clermont, Gilles and van der Schaar, Mihaela and Ercole, Ari and Girbes, Armand R. J. and Elbers, Paul W. G.},
	month = jun,
	year = {2021},
	pmid = {33625129},
	pmcid = {PMC8132908},
	pages = {e563--e577},
}

@article{ortega-martorell_development_2022,
	title = {Development of a {Risk} {Prediction} {Model} for {New} {Episodes} of {Atrial} {Fibrillation} in {Medical}-{Surgical} {Critically} {Ill} {Patients} {Using} the {AmsterdamUMCdb}},
	volume = {9},
	issn = {2297-055X},
	url = {https://www.frontiersin.org/articles/10.3389/fcvm.2022.897709},
	abstract = {The occurrence of atrial fibrillation (AF) represents clinical deterioration in acutely unwell patients and leads to increased morbidity and mortality. Prediction of the development of AF allows early intervention. Using the AmsterdamUMCdb, clinically relevant variables from patients admitted in sinus rhythm were extracted over the full duration of the ICU stay or until the first recorded AF episode occurred. Multiple logistic regression was performed to identify risk factors for AF. Input variables were automatically selected by a sequential forward search algorithm using cross-validation. We developed three different models: For the overall cohort, for ventilated patients and non-ventilated patients. 16,144 out of 23,106 admissions met the inclusion criteria. 2,374 (12.8\%) patients had at least one AF episode during their ICU stay. Univariate analysis revealed that a higher percentage of AF patients were older than 70 years (60\% versus 32\%) and died in ICU (23.1\% versus 7.1\%) compared to non-AF patients. Multivariate analysis revealed age to be the dominant risk factor for developing AF with doubling of age leading to a 10-fold increased risk. Our logistic regression models showed excellent performance with AUC.ROC {\textgreater} 0.82 and {\textgreater} 0.91 in ventilated and non-ventilated cohorts, respectively. Increasing age was the dominant risk factor for the development of AF in both ventilated and non-ventilated critically ill patients. In non-ventilated patients, risk for development of AF was significantly higher than in ventilated patients. Further research is warranted to identify the role of ventilatory settings on risk for AF in critical illness and to optimise predictive models.},
	urldate = {2024-01-10},
	journal = {Frontiers in Cardiovascular Medicine},
	author = {Ortega-Martorell, Sandra and Pieroni, Mark and Johnston, Brian W. and Olier, Ivan and Welters, Ingeborg D.},
	year = {2022},
}

@article{johnston_management_2022,
	title = {Management of new onset atrial fibrillation in critically unwell adult patients: a systematic review and narrative synthesis},
	volume = {128},
	issn = {0007-0912},
	shorttitle = {Management of new onset atrial fibrillation in critically unwell adult patients},
	url = {https://www.sciencedirect.com/science/article/pii/S0007091221007443},
	doi = {10.1016/j.bja.2021.11.016},
	abstract = {Background
New onset atrial fibrillation (NOAF) is the most common arrhythmia affecting critically unwell patients. NOAF can lead to worsening haemodynamic compromise, heart failure, thromboembolic events, and increased mortality. The aim of this systematic review and narrative synthesis is to evaluate the non-pharmacological and pharmacological management strategies for NOAF in critically unwell patients.
Methods
Of 1782 studies, 30 were eligible for inclusion, including 4 RCTs and 26 observational studies. Efficacy of direct current cardioversion, amiodarone, β-adrenergic receptor antagonists, calcium channel blockers, digoxin, magnesium, and less commonly used agents such as ibutilide are reported.
Results
Cardioversion rates of 48\% were reported for direct current cardioversion; however, re-initiation of NOAF was as high as 23.4\%. Amiodarone was the most commonly reported intervention with cardioversion rates ranging from 18\% to 96\% followed by β-antagonists with cardioversion rates from 40\% to 92\%. Amiodarone was more effective than diltiazem (odds ratio [OR]=1.91, P=0.32) at cardioversion. Short-acting β-antagonists esmolol and landiolol were more effective compared with diltiazem for cardioversion (OR=3.55, P=0.04) and HR control (OR=3.2, P{\textless}0.001).
Conclusion
There was significant variation between studies with regard to the definition of successful cardioversion and heart rate control, making comparisons between studies and interventions difficult. Future RCTs comparing individual anti-arrhythmic agents, in particular magnesium, amiodarone, and β-antagonists, and studying the role of anticoagulation in critically unwell patients are required. There is also an urgent need for a core outcome dataset for studies of new onset atrial fibrillation to allow comparisons between different anti-arrhythmic strategies.
Clinical trial registration
PROSPERO CRD42019121739.},
	number = {5},
	urldate = {2024-01-10},
	journal = {British Journal of Anaesthesia},
	author = {Johnston, Brian W. and Chean, Chung S. and Duarte, Rui and Hill, Ruaraidh and Blackwood, Bronagh and McAuley, Danny F. and Welters, Ingeborg D.},
	month = may,
	year = {2022},
	keywords = {arrhythmia, atrial fibrillation, cardioversion, critical care, critically unwell patients, intensive care, new onset atrial fibrillation, systematic review},
	pages = {759--771},
}

@article{klein_klouwenberg_incidence_2017-1,
	title = {Incidence, {Predictors}, and {Outcomes} of {New}-{Onset} {Atrial} {Fibrillation} in {Critically} {Ill} {Patients} with {Sepsis}. {A} {Cohort} {Study}},
	volume = {195},
	issn = {1073-449X},
	url = {https://www.atsjournals.org/doi/full/10.1164/rccm.201603-0618OC},
	doi = {10.1164/rccm.201603-0618OC},
	abstract = {Rationale: Patients admitted to intensive care units with sepsis are prone to developing cardiac dysrhythmias, most commonly atrial fibrillation.

Objectives: To determine the incidence, risk factors, and outcomes of atrial fibrillation in a cohort of critically ill patients with sepsis.

Methods: We assessed the association between atrial fibrillation and mortality using time-dependent competing risks survival analysis. Subsequently, for development of a risk score estimating the probability of a first occurrence of atrial fibrillation within the following 24 hours, we performed logistic regression analysis.

Measurements and Main Results: Among 1,782 patients with sepsis admitted to two tertiary intensive care units in the Netherlands between January 2011 and June 2013, a total of 1,087 episodes of atrial fibrillation occurred in 418 (23\%) individuals. The cumulative risk of new-onset atrial fibrillation was 10\% (95\% confidence interval [CI], 8–12), 22\% (95\% CI, 18–25), and 40\% (95\% CI, 36–44) in patients with sepsis, severe sepsis, and septic shock, respectively. New-onset atrial fibrillation was associated with a longer stay (hazard ratio [HR], 0.55; 95\% CI, 0.48–0.64), an increased death rate (HR, 1.52; 95\% CI, 1.16–2.00), and an overall increased mortality risk (subdistribution HR, 2.10; 95\% CI, 1.61–2.73) when considering discharge as a competing event. A simple risk score for daily prediction of atrial fibrillation occurrence yielded good discrimination (C statistic, 0.81; 95\% CI, 0.79–0.84) and calibration (chi-square, 9.38; P = 0.31), with similar performance in an independent validation cohort (C statistic, 0.80; 95\% CI, 0.76–0.85).

Conclusions: Atrial fibrillation is a common complication of sepsis and independently associated with excess mortality. A simple risk score may identify patients at high risk of this complication.

Clinical trial registered with www.clinicaltrials.gov (NCT 01905033).},
	number = {2},
	urldate = {2024-01-10},
	journal = {American Journal of Respiratory and Critical Care Medicine},
	author = {Klein Klouwenberg, Peter M. C. and Frencken, Jos F. and Kuipers, Sanne and Ong, David S. Y. and Peelen, Linda M. and van Vught, Lonneke A. and Schultz, Marcus J. and van der Poll, Tom and Bonten, Marc J. and Cremer, Olaf L.},
	month = jan,
	year = {2017},
	note = {Publisher: American Thoracic Society - AJRCCM},
	keywords = {atrial fibrillation, epidemiology, intensive care unit, mortality, risk factors},
	pages = {205--211},
}

@misc{van_de_water_yet_2023,
	title = {Yet {Another} {ICU} {Benchmark}: {A} {Flexible} {Multi}-{Center} {Framework} for {Clinical} {ML}},
	shorttitle = {Yet {Another} {ICU} {Benchmark}},
	url = {http://arxiv.org/abs/2306.05109},
	doi = {10.48550/arXiv.2306.05109},
	abstract = {Medical applications of machine learning (ML) have experienced a surge in popularity in recent years. The intensive care unit (ICU) is a natural habitat for ML given the abundance of available data from electronic health records. Models have been proposed to address numerous ICU prediction tasks like the early detection of complications. While authors frequently report state-of-the-art performance, it is challenging to verify claims of superiority. Datasets and code are not always published, and cohort definitions, preprocessing pipelines, and training setups are difficult to reproduce. This work introduces Yet Another ICU Benchmark (YAIB), a modular framework that allows researchers to define reproducible and comparable clinical ML experiments; we offer an end-to-end solution from cohort definition to model evaluation. The framework natively supports most open-access ICU datasets (MIMIC III/IV, eICU, HiRID, AUMCdb) and is easily adaptable to future ICU datasets. Combined with a transparent preprocessing pipeline and extensible training code for multiple ML and deep learning models, YAIB enables unified model development. Our benchmark comes with five predefined established prediction tasks (mortality, acute kidney injury, sepsis, kidney function, and length of stay) developed in collaboration with clinicians. Adding further tasks is straightforward by design. Using YAIB, we demonstrate that the choice of dataset, cohort definition, and preprocessing have a major impact on the prediction performance - often more so than model class - indicating an urgent need for YAIB as a holistic benchmarking tool. We provide our work to the clinical ML community to accelerate method development and enable real-world clinical implementations. Software Repository: https://github.com/rvandewater/YAIB.},
	urldate = {2023-11-13},
	publisher = {arXiv},
	author = {van de Water, Robin and Schmidt, Hendrik and Elbers, Paul and Thoral, Patrick and Arnrich, Bert and Rockenschaub, Patrick},
	month = aug,
	year = {2023},
	note = {arXiv:2306.05109 [cs]},
	keywords = {Computer Science - Machine Learning},
}

@misc{van_de_water_yet_2023-1,
	title = {Yet {Another} {ICU} {Benchmark}: {A} {Flexible} {Multi}-{Center} {Framework} for {Clinical} {ML}},
	shorttitle = {Yet {Another} {ICU} {Benchmark}},
	url = {http://arxiv.org/abs/2306.05109},
	doi = {10.48550/arXiv.2306.05109},
	abstract = {Medical applications of machine learning (ML) have experienced a surge in popularity in recent years. The intensive care unit (ICU) is a natural habitat for ML given the abundance of available data from electronic health records. Models have been proposed to address numerous ICU prediction tasks like the early detection of complications. While authors frequently report state-of-the-art performance, it is challenging to verify claims of superiority. Datasets and code are not always published, and cohort definitions, preprocessing pipelines, and training setups are difficult to reproduce. This work introduces Yet Another ICU Benchmark (YAIB), a modular framework that allows researchers to define reproducible and comparable clinical ML experiments; we offer an end-to-end solution from cohort definition to model evaluation. The framework natively supports most open-access ICU datasets (MIMIC III/IV, eICU, HiRID, AUMCdb) and is easily adaptable to future ICU datasets. Combined with a transparent preprocessing pipeline and extensible training code for multiple ML and deep learning models, YAIB enables unified model development. Our benchmark comes with five predefined established prediction tasks (mortality, acute kidney injury, sepsis, kidney function, and length of stay) developed in collaboration with clinicians. Adding further tasks is straightforward by design. Using YAIB, we demonstrate that the choice of dataset, cohort definition, and preprocessing have a major impact on the prediction performance - often more so than model class - indicating an urgent need for YAIB as a holistic benchmarking tool. We provide our work to the clinical ML community to accelerate method development and enable real-world clinical implementations. Software Repository: https://github.com/rvandewater/YAIB.},
	urldate = {2023-11-13},
	publisher = {arXiv},
	author = {van de Water, Robin and Schmidt, Hendrik and Elbers, Paul and Thoral, Patrick and Arnrich, Bert and Rockenschaub, Patrick},
	month = aug,
	year = {2023},
	note = {arXiv:2306.05109 [cs]},
	keywords = {Computer Science - Machine Learning},
}

@misc{van_de_water_yet_2023-2,
	title = {Yet {Another} {ICU} {Benchmark}: {A} {Flexible} {Multi}-{Center} {Framework} for {Clinical} {ML}},
	shorttitle = {Yet {Another} {ICU} {Benchmark}},
	url = {http://arxiv.org/abs/2306.05109},
	doi = {10.48550/arXiv.2306.05109},
	abstract = {Medical applications of machine learning (ML) have experienced a surge in popularity in recent years. The intensive care unit (ICU) is a natural habitat for ML given the abundance of available data from electronic health records. Models have been proposed to address numerous ICU prediction tasks like the early detection of complications. While authors frequently report state-of-the-art performance, it is challenging to verify claims of superiority. Datasets and code are not always published, and cohort definitions, preprocessing pipelines, and training setups are difficult to reproduce. This work introduces Yet Another ICU Benchmark (YAIB), a modular framework that allows researchers to define reproducible and comparable clinical ML experiments; we offer an end-to-end solution from cohort definition to model evaluation. The framework natively supports most open-access ICU datasets (MIMIC III/IV, eICU, HiRID, AUMCdb) and is easily adaptable to future ICU datasets. Combined with a transparent preprocessing pipeline and extensible training code for multiple ML and deep learning models, YAIB enables unified model development. Our benchmark comes with five predefined established prediction tasks (mortality, acute kidney injury, sepsis, kidney function, and length of stay) developed in collaboration with clinicians. Adding further tasks is straightforward by design. Using YAIB, we demonstrate that the choice of dataset, cohort definition, and preprocessing have a major impact on the prediction performance - often more so than model class - indicating an urgent need for YAIB as a holistic benchmarking tool. We provide our work to the clinical ML community to accelerate method development and enable real-world clinical implementations. Software Repository: https://github.com/rvandewater/YAIB.},
	urldate = {2023-11-10},
	publisher = {arXiv},
	author = {van de Water, Robin and Schmidt, Hendrik and Elbers, Paul and Thoral, Patrick and Arnrich, Bert and Rockenschaub, Patrick},
	month = aug,
	year = {2023},
	note = {arXiv:2306.05109 [cs]},
	keywords = {Computer Science - Machine Learning},
}

@article{chen_deep_2023,
	title = {A deep learning model for the classification of atrial fibrillation in critically ill patients},
	volume = {11},
	issn = {2197-425X},
	url = {https://www.ncbi.nlm.nih.gov/pmc/articles/PMC9837355/},
	doi = {10.1186/s40635-022-00490-3},
	abstract = {Background
Atrial fibrillation (AF) is the most common cardiac arrhythmia in the intensive care unit and is associated with increased morbidity and mortality. New-onset atrial fibrillation (NOAF) is often initially paroxysmal and fleeting, making it difficult to diagnose, and therefore difficult to understand the true burden of disease. Automated algorithms to detect AF in the ICU have been advocated as a means to better quantify its true burden.

Results
We used a publicly available 12-lead ECG dataset to train a deep learning model for the classification of AF. We then conducted an external independent validation of the model using continuous telemetry data from 984 critically ill patients collected in our institutional database. Performance metrics were stratified by signal quality, classified as either clean or noisy. The deep learning model was able to classify AF with an overall sensitivity of 84\%, specificity of 89\%, positive predictive value (PPV) of 55\%, and negative predictive value of 97\%. Performance was improved in clean data as compared to noisy data, most notably with respect to PPV and specificity.

Conclusions
This model demonstrates that computational detection of AF is currently feasible and effective. This approach stands to improve the efficiency of retrospective and prospective research into AF in the ICU by automating AF detection, and enabling precise quantification of overall AF burden.

Supplementary Information
The online version contains supplementary material available at 10.1186/s40635-022-00490-3.},
	urldate = {2023-10-26},
	journal = {Intensive Care Medicine Experimental},
	author = {Chen, Brian and Maslove, David M. and Curran, Jeffrey D. and Hamilton, Alexander and Laird, Philip R. and Mousavi, Parvin and Sibley, Stephanie},
	month = jan,
	year = {2023},
	pmid = {36635373},
	pmcid = {PMC9837355},
	pages = {2},
}

@article{kao_machine_2023,
	title = {Machine {Learning}-{Based} {Prediction} of {Atrial} {Fibrillation} {Risk} {Using} {Electronic} {Medical} {Records} in {Older} {Aged} {Patients}},
	volume = {198},
	issn = {0002-9149},
	url = {https://www.sciencedirect.com/science/article/pii/S0002914923001984},
	doi = {10.1016/j.amjcard.2023.03.035},
	abstract = {Atrial fibrillation (AF) is an independent risk factor that increases the risk of stroke 5-fold. The purpose of our study was to develop a 1-year new-onset AF predictive model by machine learning based on 3-year medical information without electrocardiograms in our database to identify AF risk in older aged patients. We developed the predictive model according to the Taipei Medical University clinical research database electronic medical records, including diagnostic codes, medications, and laboratory data. Decision tree, support vector machine, logistic regression, and random forest algorithms were chosen for the analysis. A total of 2,138 participants (1,028 women [48.1\%]; mean [standard deviation] age 78.8 [6.8] years) with AF and 8,552 random controls (after the matching process) without AF (4,112 women [48.1\%]; mean [standard deviation] age 78.8 [6.8] years) were included in the model. The 1-year new-onset AF risk prediction model based on the random forest algorithm using medication and diagnostic information, along with specific laboratory data, attained an area under the receiver operating characteristic of 0.74, whereas the specificity was 98.7\%. Machine learning-based model focusing on the older aged patients could offer acceptable discrimination in differentiating the risk of incident AF in the next year. In conclusion, a targeted screening approach using multidimensional informatics in the electronic medical records could result in a clinical choice with efficacy for prediction of the incident AF risk in older aged patients.},
	urldate = {2023-10-02},
	journal = {The American Journal of Cardiology},
	author = {Kao, Yung-Ta and Huang, Chun-Yao and Fang, Yu-Ann and Liu, Ju-Chi and Chang, Tzu-Hao},
	month = jul,
	year = {2023},
	pages = {56--63},
}

@article{budzianowski_predictors_2019,
	title = {Predictors of atrial fibrillation early recurrence following cryoballoon ablation of pulmonary veins using statistical assessment and machine learning algorithms},
	volume = {34},
	issn = {1615-2573},
	url = {https://doi.org/10.1007/s00380-018-1244-z},
	doi = {10.1007/s00380-018-1244-z},
	abstract = {Inflammation, oxidative stress, myocardial injury biomarkers and clinical parameters (longer AF duration, left atrial enlargement, the metabolic syndrome) are factors commonly related to AF recurrence. This study aims to assess the predictive value of laboratory and clinical parameters responsible for early recurrence of atrial fibrillation (ERAF) following cryoballoon ablation (CBA) using statistical assessment and machine learning algorithms. This study group comprised 118 consecutive patients (mean age, 62.5 ± 7.8 years; women 36\%) with paroxysmal (54.1\%) and persistent (45.9\%) AF who underwent their first pulmonary vein isolation (PVI) performed by CBA (Arctic Front Advance 2nd generation 28 mm). The biomarker concentrations were measured at baseline and after CBA in a 24-h follow-up. ERAF was defined as at least a 30-s episode of arrhythmia registered by a 24 h-Holter monitor within the 3 months following the procedure. 56 clinical, laboratory and procedural variables were collected from each patient. We used two classification algorithms: support vector machines, gradient boosted tree. The synthetic minority over-sampling technique (SMOTE) was used to provide a balanced training data set. Within a period of 3 months 21 patients (17.8\%) experienced ERAF. The statistical analysis indicated that the lowered levels of post-ablation TnT (p = 0.043) and CK-MB (p = 0.010) with the TnT elevation (p = 0.044) were the predictors of ERAF following CBA. In addition, diabetes and statin treatment were significantly associated with ERAF after CBA (p {\textless} 0.05). The machine learning algorithms confirmed the results obtained in the univariate analysis.},
	language = {en},
	number = {2},
	urldate = {2023-10-02},
	journal = {Heart and Vessels},
	author = {Budzianowski, Jan and Hiczkiewicz, Jarosław and Burchardt, Paweł and Pieszko, Konrad and Rzeźniczak, Janusz and Budzianowski, Paweł and Korybalska, Katarzyna},
	month = feb,
	year = {2019},
	keywords = {Atrial fibrillation, Biomarkers, Cryoballoon ablation, Early recurrence, Machine learning},
	pages = {352--359},
}

@inproceedings{chen_detecting_2021,
	title = {Detecting {Atrial} {Fibrillation} in {ICU} {Telemetry} data with {Weak} {Labels}},
	url = {https://proceedings.mlr.press/v149/chen21b.html},
	abstract = {State of the art techniques for creating ML models in healthcare often require large quantities of clean, labelled data. However, many healthcare organizations lack the capacity to generate the large-scale annotations required to create and validate reliable labels. In this paper, we demonstrate how raw data from an information-rich area of care can be exploited without the need for mass manual annotation via the use of weak labels. We evaluate the AF Detection with Weak Labels proposed framework on telemetry data from the intensive care unit for application of atrial fibrillation (AF) detection. We generate an in-house dataset of over 60,000 ECG segments with weak labels, derived from a model trained on publicly available data. We then show that building a deep learning model based on these weakly generated labels can significantly improve (more than 30\%) the performance of AF detection in comparison with only using limited expert-annotated ground truth labels. We further demonstrate how weakly supervised learning techniques can be used to augment and control the level of noise in these weak labels. Lastly, we explore how supervised fine-tuning effects the performance of these models and discuss the viability of leveraging weak labels for large-scale atrial fibrillation detection and identification.},
	language = {en},
	urldate = {2023-09-27},
	booktitle = {Proceedings of the 6th {Machine} {Learning} for {Healthcare} {Conference}},
	publisher = {PMLR},
	author = {Chen, Brian and Javadi, Golara and Jamzad, Amoon and Hamilton, Alexander and Sibley, Stephanie and Abolmaesumi, Purang and Maslove, David and Mousavi, Parvin},
	month = oct,
	year = {2021},
	note = {ISSN: 2640-3498},
	pages = {176--195},
}

@article{zhang_metapred_2019-1,
	title = {{MetaPred}: {Meta}-{Learning} for {Clinical} {Risk} {Prediction} with {Limited} {Patient} {Electronic} {Health} {Records}},
	volume = {2019},
	issn = {2154-817X},
	shorttitle = {{MetaPred}},
	url = {https://www.ncbi.nlm.nih.gov/pmc/articles/PMC8046258/},
	doi = {10.1145/3292500.3330779},
	abstract = {In recent years, large amounts of health data, such as patient Electronic
Health Records (EHR), are becoming readily available. This provides an
unprecedented opportunity for knowledge discovery and data mining algorithms to
dig insights from them, which can, later on, be helpful to the improvement of
the quality of care delivery. Predictive modeling of clinical risks, including
in-hospital mortality, hospital readmission, chronic disease onset, condition
exacerbation, etc., from patient EHR, is one of the health data analytic
problems that attract lots of the interests. The reason is not only because the
problem is important in clinical settings, but also is challenging when working
with EHR such as sparsity, irregularity, temporality, etc. Different from
applications in other domains such as computer vision and natural language
processing, the data samples in medicine (patients) are relatively limited,
which creates lots of troubles for building effective predictive models,
especially for complicated ones such as deep learning. In this paper, we propose
MetaPred, a meta-learning framework for clinical risk prediction from
longitudinal patient EHR. In particular, in order to predict the target risk
with limited data samples, we train a meta-learner from a set of related risk
prediction tasks which learns how a good predictor is trained. The meta-learned
can then be directly used in target risk prediction, and the limited available
samples in the target domain can be used for further fine-tuning the model
performance. The effectiveness of MetaPred is tested on a real patient EHR
repository from Oregon Health \& Science University. We are able to
demonstrate that with Convolutional Neural Network (CNN) and Recurrent Neural
Network (RNN) as base predictors, MetaPred can achieve much better performance
for predicting target risk with low resources comparing with the predictor
trained on the limited samples available for this risk alone.},
	urldate = {2023-09-20},
	journal = {KDD : proceedings. International Conference on Knowledge Discovery \& Data Mining},
	author = {Zhang, Xi Sheryl and Tang, Fengyi and Dodge, Hiroko H. and Zhou, Jiayu and Wang, Fei},
	month = aug,
	year = {2019},
	pmid = {33859865},
	pmcid = {PMC8046258},
	pages = {2487--2495},
}

@article{jia_personalized_2022,
	title = {Personalized {Neural} {Network} for {Patient}-{Specific} {Health} {Monitoring} in {IoT}: {A} {Metalearning} {Approach}},
	volume = {41},
	issn = {1937-4151},
	shorttitle = {Personalized {Neural} {Network} for {Patient}-{Specific} {Health} {Monitoring} in {IoT}},
	doi = {10.1109/TCAD.2022.3162182},
	abstract = {The Internet of Things (IoT) has been widely applied in personal health monitoring on biosignals. Conventional detection methods in the field count on a variety of heuristic criteria by utilizing extracted features, which are carefully selected through extensive clinical trials and experts’ experiences. Recently, deep learning (DL) gains rapidly growing attention in health monitoring. The most significant advantage of DL-based methods is that DL could execute feature engineering automatically with only labeled data, which results in a great reduction in the expertise involved and manual works in the detection method’s design. However, individual differences among various patients (subjects) can lead to accuracy degradation of the pretrained deep model. Simply fine-tuning the deep model with the patient-specific data cannot alleviate the problem since the pretrained model may not generalize well to new data. To address the problem, we propose a metalearning-based personalization method to generate the personalized neural network for each patient to conduct patient-specific detection. Specifically, the proposed metalearning method leverages a novel patientwise training tasks formatting strategy to train the neural network that ends up with a well-generalized model initialization containing across-patient knowledge. The well-generalized model initialization would then be utilized to perform a quick adaptation to the specific patient’s data domain. In this way, a new patient could be immediately assigned with a personalized neural network using limited labeled data. Experimental results show that the proposed metalearning-based personalization method achieves 8.2\%, 2.5\%, and 6.4\% higher accuracy when compared with the existing DL detection methods in VF detection, AF detection, and human activity recognition, respectively.},
	number = {12},
	journal = {IEEE Transactions on Computer-Aided Design of Integrated Circuits and Systems},
	author = {Jia, Zhenge and Shi, Yiyu and Hu, Jingtong},
	month = dec,
	year = {2022},
	note = {Conference Name: IEEE Transactions on Computer-Aided Design of Integrated Circuits and Systems},
	keywords = {Biomedical monitoring, Biosensors, Biosignal, Deep learning, Electrocardiography, Feature extraction, Internet of Things, Internet of Things (IoT), deep learning (DL), health monitoring, personalization},
	pages = {5394--5407},
}

@article{moss_new-onset_2017,
	title = {New-{Onset} {Atrial} {Fibrillation} in the {Critically} {Ill}*},
	volume = {45},
	issn = {0090-3493},
	url = {https://www.ncbi.nlm.nih.gov/pmc/articles/PMC5389601/},
	doi = {10.1097/CCM.0000000000002325},
	abstract = {Supplemental Digital Content is available in the text.},
	number = {5},
	urldate = {2023-09-20},
	journal = {Critical Care Medicine},
	author = {Moss, Travis J. and Calland, James Forrest and Enfield, Kyle B. and Gomez-Manjarres, Diana C. and Ruminski, Caroline and DiMarco, John P. and Lake, Douglas E. and Moorman, J. Randall},
	month = may,
	year = {2017},
	pmid = {28296811},
	pmcid = {PMC5389601},
	pages = {790--797},
}

@inproceedings{tan_metacare_2022,
	address = {New York, NY, USA},
	series = {{SIGIR} '22},
	title = {{MetaCare}++: {Meta}-{Learning} with {Hierarchical} {Subtyping} for {Cold}-{Start} {Diagnosis} {Prediction} in {Healthcare} {Data}},
	isbn = {978-1-4503-8732-3},
	shorttitle = {{MetaCare}++},
	url = {https://dl.acm.org/doi/10.1145/3477495.3532020},
	doi = {10.1145/3477495.3532020},
	abstract = {Cold-start diagnosis prediction is a challenging task for AI in healthcare, where often only a few visits per patient and a few observations per disease can be exploited. Although meta-learning is widely adopted to address the data sparsity problem in general domains, directly applying it to healthcare data is less effective, since it is unclear how to capture both the temporal relations in clinical visits and the complicated relations among syndromic diseases for precise personalized diagnosis. To this end, we first propose a novel Meta-learning framework for cold-start diagnosis prediction in healthCare data (MetaCare). By explicitly encoding the effects of disease progress over time as a generalization prior, MetaCare dynamically predicts future diagnosis and timestamp for infrequent patients. Then, to model complicated relations among rare diseases, we propose to utilize domain knowledge of hierarchical relations among diseases, and further perform diagnosis subtyping to mine the latent syndromic relations among diseases. Finally, to tailor the generic meta-learning framework with personalized parameters, we design a hierarchical patient subtyping mechanism and bridge the modeling of both infrequent patients and rare diseases. We term the joint model as MetaCare++. Extensive experiments on two real-world benchmark datasets show significant performance gains brought by MetaCare++, yielding average improvements of 7.71\% for diagnosis prediction and 13.94\% for diagnosis time prediction over the state-of-the-art baselines.},
	urldate = {2023-09-19},
	booktitle = {Proceedings of the 45th {International} {ACM} {SIGIR} {Conference} on {Research} and {Development} in {Information} {Retrieval}},
	publisher = {Association for Computing Machinery},
	author = {Tan, Yanchao and Yang, Carl and Wei, Xiangyu and Chen, Chaochao and Liu, Weiming and Li, Longfei and Zhou, Jun and Zheng, Xiaolin},
	month = jul,
	year = {2022},
	keywords = {diagnosis prediction, hierarchical, meta-learning, subtyping},
	pages = {449--459},
}

@article{kamaleswaran_robust_2018,
	title = {A robust deep convolutional neural network for the classification of abnormal cardiac rhythm using single lead electrocardiograms of variable length},
	volume = {39},
	issn = {0967-3334},
	url = {https://dx.doi.org/10.1088/1361-6579/aaaa9d},
	doi = {10.1088/1361-6579/aaaa9d},
	abstract = {Objective: Atrial fibrillation (AF) is a major cause of hospitalization and death in the United States. Moreover, as the average age of individuals increases around the world, early detection and diagnosis of AF become even more pressing. In this paper, we introduce a novel deep learning architecture for the detection of normal sinus rhythm, AF, other abnormal rhythms, and noise. Approach: We have demonstrated through a systematic approach many hyperparameters, input sets, and optimization methods that yielded influence in both training time and performance accuracy. We have focused on these properties to identify an optimal 13-layer convolutional neural network (CNN) model which was trained on 8528 short single-lead ECG recordings and evaluated on a test dataset of 3658 recordings. Main results: The proposed CNN architecture achieved a state-of-the-art performance in identifying normal, AF and other rhythms with an average F1-score of 0.83. Significance: We have presented a robust deep learning-based architecture that can identify abnormal cardiac rhythms using short single-lead ECG recordings. The proposed architecture is computationally fast and can also be used in real-time cardiac arrhythmia detection applications.},
	language = {en},
	number = {3},
	urldate = {2023-09-19},
	journal = {Physiological Measurement},
	author = {Kamaleswaran, Rishikesan and Mahajan, Ruhi and Akbilgic, Oguz},
	month = mar,
	year = {2018},
	note = {Publisher: IOP Publishing},
	pages = {035006},
}

@article{faust_automated_2018,
	title = {Automated detection of atrial fibrillation using long short-term memory network with {RR} interval signals},
	volume = {102},
	issn = {0010-4825},
	url = {https://www.sciencedirect.com/science/article/pii/S0010482518301847},
	doi = {10.1016/j.compbiomed.2018.07.001},
	abstract = {Atrial Fibrillation (AF), either permanent or intermittent (paroxysnal AF), increases the risk of cardioembolic stroke. Accurate diagnosis of AF is obligatory for initiation of effective treatment to prevent stroke. Long term cardiac monitoring improves the likelihood of diagnosing paroxysmal AF. We used a deep learning system to detect AF beats in Heart Rate (HR) signals. The data was partitioned with a sliding window of 100 beats. The resulting signal blocks were directly fed into a deep Recurrent Neural Network (RNN) with Long Short-Term Memory (LSTM). The system was validated and tested with data from the MIT-BIH Atrial Fibrillation Database. It achieved 98.51\% accuracy with 10-fold cross-validation (20 subjects) and 99.77\% with blindfold validation (3 subjects). The proposed system structure is straight forward, because there is no need for information reduction through feature extraction. All the complexity resides in the deep learning system, which gets the entire information from a signal block. This setup leads to the robust performance for unknown data, as measured with the blind fold validation. The proposed Computer-Aided Diagnosis (CAD) system can be used for long-term monitoring of the human heart. To the best of our knowledge, the proposed system is the first to incorporate deep learning for AF beat detection.},
	urldate = {2023-09-19},
	journal = {Computers in Biology and Medicine},
	author = {Faust, Oliver and Shenfield, Alex and Kareem, Murtadha and San, Tan Ru and Fujita, Hamido and Acharya, U. Rajendra},
	month = nov,
	year = {2018},
	keywords = {Atrial fibrillation, Deep learning, Heart rate, Recurrent neural network},
	pages = {327--335},
}

@article{yang_artificial_1994,
	title = {Artificial neural networks for the diagnosis of atrial fibrillation},
	volume = {32},
	issn = {1741-0444},
	url = {https://doi.org/10.1007/BF02524235},
	doi = {10.1007/BF02524235},
	abstract = {Different forms of artificial intelligence have been applied to pattern recognition in medicine. Recently, however, a relatively new technique involving software-based neural networks has become more readily available. Deterministic logic is currently applied to rhythm analysis in computer-assisted ECG interpretation method developed in the University of Glasgow. The aim of the present study is to compare an artificial neural network with deterministic logic for separating sinus rhythm (SR) with supraventricular extrasystoles (SVEs) and/or ventricular extrasystoles (VEs) from atrial fibrillation (AF) at a particular point in the diagnostic logic of the Glasgow Program. A total of 2363 ECGs with 1495 AF and 868 SR+(SVEs and/or VEs) are used for training and testing a variety of neural networks, and the optimum design is selected. Methods for combining the results of the neural-network classification and the deterministic interpretation are also developed. A further 717 ECGs are used to test the selected network. The results show that the use of an artificial neural network can improve the sensitivity of reporting AF from 88.5\% using the deterministic approach to 92\%, without sacrificing specificity (92.3\%).},
	language = {en},
	number = {6},
	urldate = {2023-09-19},
	journal = {Medical and Biological Engineering and Computing},
	author = {Yang, T. -F. and Devine, B. and Macfarlane, P. W.},
	month = nov,
	year = {1994},
	keywords = {Artificial intelligence, Atrial fibrillation, Computer-assisted ECG interpretation, Electrocardiography},
	pages = {615--619},
}

@inproceedings{mcmillan_predicting_2012,
	title = {Predicting atrial fibrillation from intensive care unit numeric data},
	abstract = {Atrial fibrillation is a common occurrence in intensive care units (ICUs) and is associated with a significant increase in patient mortality and morbidity, healthcare costs, and length of hospital stay. This burden can be significantly reduced through clinical tools to identify patients at increased risk of developing atrial fibrillation during ICU admission and to match these patients to appropriate prophylaxis (e.g., amiodarone). Unfortunately, despite its prevalence, predicting atrial fibrillation remains a challenge. In this paper, we address the goal of developing an accurate approach to stratify patients for atrial fibrillation using information available in numerics data (e.g., vital signs, arterial blood pressures) commonly collected during ICU admission. We explore the use of a support vector machine (SVM) classifier optimized for multivariate non-linear performance using an area under the receiver operating characteristic curve (AUROC) loss function with summary features derived from ICU numerics collected during the first 8 hours of admission. When evaluated on a cohort of 1,531 ICU patients, this approach achieved an AUROC of 0.73 and a sensitivity of 71\% in identifying patients who experienced atrial fibrillation during admission using data only from the start of ICU hospitalization.},
	booktitle = {2012 {Computing} in {Cardiology}},
	author = {McMillan, Sean and Rubinfeld, Ilan and Syed, Zeeshan},
	month = sep,
	year = {2012},
	note = {ISSN: 2325-8853},
	keywords = {Atrial fibrillation, Electrocardiography, Hospitals, Predictive models, Sensitivity, Support vector machines, Training},
	pages = {213--216},
}

@techreport{gavidia_early_2022,
	type = {preprint},
	title = {Early {Warning} of {Atrial} {Fibrillation}},
	url = {http://medrxiv.org/lookup/doi/10.1101/2022.09.05.22279605},
	abstract = {Atrial Fibrillation (AF) is the most common cardiac rhythm disorder. Advance knowledge of an imminent switch from sinus rhythm (SR) to AF could prompt patients to take preventive actions to avoid AF, like taking oral antiarrhythmic drugs. The question is whether there is information, even if subtle, in the minutes prior to AF to indicate an imminent switch from SR. This paper shows that, for the vast majority of patients, the answer is affirmative. On test data, our algorithm can predict the onset of AF on average 31 minutes before it appears, with an accuracy of 83\% and an F1-score of 85\%. The predictions were based on deep learning and data from 350 patients, plus an external validation of 48 patients. Overall, the proposed method has low computational complexity and could be embedded in common wearable devices for continuous heart monitoring and early warning of AF onset.},
	language = {en},
	urldate = {2023-09-19},
	institution = {Cardiovascular Medicine},
	author = {Gavidia, Marino and Zhu, Hongling and Montanari, Arthur and Fuentes, Jesús and Cheng, Cheng and Dubner, Sergio and Chames, Martin and Maison-Blanche, Pierre and Rahman, Md Moklesur and Sassi, Roberto and Badilini, Fabio and Jiang, Yinuo and Zhang, Shengjun and Zhang, Hai-Tao and Du, Hao and Teng, Basi and Yuan, Ye and Wan, Guohua and Tang, Zhouping and He, Xin and Yang, Xiaoyun and Goncalves, Jorge},
	month = sep,
	year = {2022},
	doi = {10.1101/2022.09.05.22279605},
}

@article{chen_quantifying_2022,
	title = {Quantifying deep neural network uncertainty for atrial fibrillation detection with limited labels},
	volume = {12},
	copyright = {2022 The Author(s)},
	issn = {2045-2322},
	url = {https://www.nature.com/articles/s41598-022-24574-y},
	doi = {10.1038/s41598-022-24574-y},
	abstract = {Atrial fibrillation (AF) is the most common arrhythmia found in the intensive care unit (ICU), and is associated with many adverse outcomes. Effective handling of AF and similar arrhythmias is a vital part of modern critical care, but obtaining knowledge about both disease burden and effective interventions often requires costly clinical trials. A wealth of continuous, high frequency physiological data such as the waveforms derived from electrocardiogram telemetry are promising sources for enriching clinical research. Automated detection using machine learning and in particular deep learning has been explored as a solution for processing these data. However, a lack of labels, increased presence of noise, and inability to assess the quality and trustworthiness of many machine learning model predictions pose challenges to interpretation. In this work, we propose an approach for training deep AF models on limited, noisy data and report uncertainty in their predictions. Using techniques from the fields of weakly supervised learning, we leverage a surrogate model trained on non-ICU data to create imperfect labels for a large ICU telemetry dataset. We combine these weak labels with techniques to estimate model uncertainty without the need for extensive human data annotation. AF detection models trained using this process demonstrated higher classification performance (0.64–0.67 F1 score) and improved calibration (0.05–0.07 expected calibration error).},
	language = {en},
	number = {1},
	urldate = {2023-09-19},
	journal = {Scientific Reports},
	author = {Chen, Brian and Javadi, Golara and Hamilton, Alexander and Sibley, Stephanie and Laird, Philip and Abolmaesumi, Purang and Maslove, David and Mousavi, Parvin},
	month = nov,
	year = {2022},
	note = {Number: 1
Publisher: Nature Publishing Group},
	keywords = {Atrial fibrillation, Cardiology, Computer science, Health care, Information technology, Medical research},
	pages = {20140},
}

@article{chen_quantifying_2022-1,
	title = {Quantifying deep neural network uncertainty for atrial fibrillation detection with limited labels},
	volume = {12},
	copyright = {2022 The Author(s)},
	issn = {2045-2322},
	url = {https://www.nature.com/articles/s41598-022-24574-y},
	doi = {10.1038/s41598-022-24574-y},
	abstract = {Atrial fibrillation (AF) is the most common arrhythmia found in the intensive care unit (ICU), and is associated with many adverse outcomes. Effective handling of AF and similar arrhythmias is a vital part of modern critical care, but obtaining knowledge about both disease burden and effective interventions often requires costly clinical trials. A wealth of continuous, high frequency physiological data such as the waveforms derived from electrocardiogram telemetry are promising sources for enriching clinical research. Automated detection using machine learning and in particular deep learning has been explored as a solution for processing these data. However, a lack of labels, increased presence of noise, and inability to assess the quality and trustworthiness of many machine learning model predictions pose challenges to interpretation. In this work, we propose an approach for training deep AF models on limited, noisy data and report uncertainty in their predictions. Using techniques from the fields of weakly supervised learning, we leverage a surrogate model trained on non-ICU data to create imperfect labels for a large ICU telemetry dataset. We combine these weak labels with techniques to estimate model uncertainty without the need for extensive human data annotation. AF detection models trained using this process demonstrated higher classification performance (0.64–0.67 F1 score) and improved calibration (0.05–0.07 expected calibration error).},
	language = {en},
	number = {1},
	urldate = {2023-09-19},
	journal = {Scientific Reports},
	author = {Chen, Brian and Javadi, Golara and Hamilton, Alexander and Sibley, Stephanie and Laird, Philip and Abolmaesumi, Purang and Maslove, David and Mousavi, Parvin},
	month = nov,
	year = {2022},
	note = {Number: 1
Publisher: Nature Publishing Group},
	keywords = {Atrial fibrillation, Cardiology, Computer science, Health care, Information technology, Medical research},
	pages = {20140},
}

@article{shi_incremental_2020,
	title = {An incremental learning system for atrial fibrillation detection based on transfer learning and active learning},
	volume = {187},
	issn = {0169-2607},
	url = {https://www.sciencedirect.com/science/article/pii/S0169260719312568},
	doi = {10.1016/j.cmpb.2019.105219},
	abstract = {Background and objective
Atrial fibrillation (AF) is a type of arrhythmia with high incidence. Automatic AF detection methods have been studied in previous works. However, a model cannot be used all the time without any improvement. And updating model requires adequate data and cost. Therefore, this study aims at finding a low-cost way to choose learning samples and developing an incremental learning system for AF detection.
Methods
Based on transfer learning and active learning, this paper proposed a loop-locked framework integrating AF diagnose, label query, and model fine-tuning. In the pre-training stage, a novel multiple-input deep neural network (MIDNN) is pre-trained using labeled samples from an original training set. In practical application, the model can be used for AF detection. Meanwhile, continuous data is collected to form the candidate set. In the incremental learning stage, the model was fine-tuned continuously by the most informative samples in the candidate set. These samples are selected from the candidate set based on the pre-trained model and a new active learning strategy. The strategy combines the features and the uncertainty of the predicted results.
Results
In order to evaluate the method, the MIT-BIH atrial fibrillation database was used for pre-training and samples of the MIT-BIH arrhythmia database were taken as candidate set. The initial values of Acc, Sen, and PPV were 87.40\%, 97.46\%, and 81.11\%. These indexes reached to the top values of 97.53\%, 100.00\%, and 95.29\% after 14 iterations. Hence, the number of queries was saved by 90.67\%.
Conclusions
The proposed system is able to update the model continuously and reduce the labeling cost over 90\%. The comparisons demonstrated the effectiveness of MIDNN model and the suitability of novel learning strategy for AF. Moreover, this framework can be extended to other biomedical applications.},
	urldate = {2023-09-19},
	journal = {Computer Methods and Programs in Biomedicine},
	author = {Shi, Haotian and Wang, Haoren and Qin, Chengjin and Zhao, Liqun and Liu, Chengliang},
	month = apr,
	year = {2020},
	keywords = {Active learning, Atrial fibrillation, Deep neural network, Electrocardiogram (ECG), Transfer learning},
	pages = {105219},
}

@article{xia_detecting_2018,
	title = {Detecting atrial fibrillation by deep convolutional neural networks},
	volume = {93},
	issn = {0010-4825},
	url = {https://www.sciencedirect.com/science/article/pii/S0010482517304043},
	doi = {10.1016/j.compbiomed.2017.12.007},
	abstract = {Background
Atrial fibrillation (AF) is the most common cardiac arrhythmia. The incidence of AF increases with age, causing high risks of stroke and increased morbidity and mortality. Efficient and accurate diagnosis of AF based on the ECG is valuable in clinical settings and remains challenging. In this paper, we proposed a novel method with high reliability and accuracy for AF detection via deep learning.
Method
The short-term Fourier transform (STFT) and stationary wavelet transform (SWT) were used to analyze ECG segments to obtain two-dimensional (2-D) matrix input suitable for deep convolutional neural networks. Then, two different deep convolutional neural network models corresponding to STFT output and SWT output were developed. Our new method did not require detection of P or R peaks, nor feature designs for classification, in contrast to existing algorithms. Finally, the performances of the two models were evaluated and compared with those of existing algorithms.
Results
Our proposed method demonstrated favorable performances on ECG segments as short as 5 s. The deep convolutional neural network using input generated by STFT, presented a sensitivity of 98.34\%, specificity of 98.24\% and accuracy of 98.29\%. For the deep convolutional neural network using input generated by SWT, a sensitivity of 98.79\%, specificity of 97.87\% and accuracy of 98.63\% was achieved.
Conclusion
The proposed method using deep convolutional neural networks shows high sensitivity, specificity and accuracy, and, therefore, is a valuable tool for AF detection.},
	urldate = {2023-09-19},
	journal = {Computers in Biology and Medicine},
	author = {Xia, Yong and Wulan, Naren and Wang, Kuanquan and Zhang, Henggui},
	month = feb,
	year = {2018},
	keywords = {Atrial fibrillation, Deep convolutional neural networks, Short-term Fourier transform, Stationary wavelet transform},
	pages = {84--92},
}

@article{olier_how_2021,
	title = {How machine learning is impacting research in atrial fibrillation: implications for risk prediction and future management},
	volume = {117},
	issn = {0008-6363},
	shorttitle = {How machine learning is impacting research in atrial fibrillation},
	url = {https://dx-doi-org.proxy.library.uu.nl/10.1093/cvr/cvab169},
	doi = {10.1093/cvr/cvab169},
	abstract = {Abstract. There has been an exponential growth of artificial intelligence (AI) and machine learning (ML) publications aimed at advancing our understanding of at},
	language = {en},
	number = {7},
	urldate = {2023-09-19},
	journal = {Cardiovascular Research},
	author = {Olier, Ivan and Ortega-Martorell, Sandra and Pieroni, Mark and Lip, Gregory Y. H.},
	month = jun,
	year = {2021},
	note = {Publisher: Oxford Academic},
	pages = {1700--1717},
}

@misc{noauthor_scopus_nodate,
	title = {Scopus - {Document} details - {Epidemiology}, prevention, and treatment of new-onset atrial fibrillation in critically ill: {A} systematic review {\textbar} {Signed} in},
	shorttitle = {Scopus - {Document} details - {Epidemiology}, prevention, and treatment of new-onset atrial fibrillation in critically ill},
	url = {https://www.scopus.com/record/display.uri?eid=2-s2.0-84997113434&origin=inward&txGid=4c1cdaedd87419321b583a6746dcf2fa},
	abstract = {Elsevier’s Scopus, the largest abstract and citation database of peer-reviewed literature. Search and access research from the science, technology, medicine, social sciences and arts and humanities fields.},
	language = {en-US},
	urldate = {2023-09-18},
	doi = {10.1186/s40560-015-0085-4},
}

@article{santhanakrishnan_atrial_2016,
	title = {Atrial {Fibrillation} {Begets} {Heart} {Failure} and {Vice} {Versa}},
	volume = {133},
	url = {https://www-ahajournals-org.proxy.library.uu.nl/doi/full/10.1161/CIRCULATIONAHA.115.018614},
	doi = {10.1161/CIRCULATIONAHA.115.018614},
	abstract = {Background—
Atrial fibrillation (AF) and heart failure (HF) frequently coexist and together confer an adverse prognosis. The association of AF with HF subtypes has not been well described. We sought to examine differences in the temporal association of AF and HF with preserved versus reduced ejection fraction.

Methods and Results—
We studied Framingham Heart Study participants with new-onset AF or HF between 1980 and 2012. Among 1737 individuals with new AF (mean age, 75±12 years; 48\% women), more than one third (37\%) had HF. Conversely, among 1166 individuals with new HF (mean age, 79±11 years; 53\% women), more than half (57\%) had AF. Prevalent AF was more strongly associated with incident HF with preserved ejection fraction (multivariable-adjusted hazard ratio [HR], 2.34; 95\% confidence interval [CI], 1.48–3.70; no AF as referent) versus HF with reduced ejection fraction (HR, 1.32; 95\% CI, 0.83–2.10), with a trend toward difference between HF subtypes (P for difference=0.06). Prevalent HF was associated with incident AF (HR, 2.18; 95\% CI, 1.26–3.76; no HF as referent). The presence of both AF and HF portended greater mortality risk compared with neither condition, particularly among individuals with new HF with reduced ejection fraction and prevalent AF (HR, 2.72; 95\% CI, 2.12–3.48) compared with new HF with preserved ejection fraction and prevalent AF (HR, 1.83; 95\% CI, 1.41–2.37; P for difference=0.02).

Conclusions—
AF occurs in more than half of individuals with HF, and HF occurs in more than one third of individuals with AF. AF precedes and follows HF with both preserved and reduced ejection fraction, with some differences in temporal association and prognosis. Future studies focused on underlying mechanisms of these dual conditions are warranted.},
	number = {5},
	urldate = {2023-09-18},
	journal = {Circulation},
	author = {Santhanakrishnan, Rajalakshmi and Wang, Na and Larson, Martin G. and Magnani, Jared W. and McManus, David D. and Lubitz, Steven A. and Ellinor, Patrick T. and Cheng, Susan and Vasan, Ramachandran S. and Lee, Douglas S. and Wang, Thomas J. and Levy, Daniel and Benjamin, Emelia J. and Ho, Jennifer E.},
	month = feb,
	year = {2016},
	note = {Publisher: American Heart Association},
	keywords = {atrial fibrillation, epidemiology, heart failure, mortality, ventricular function, left},
	pages = {484--492},
}

@article{bosch_atrial_2018-1,
	title = {Atrial {Fibrillation} in the {ICU}},
	volume = {154},
	issn = {0012-3692},
	url = {https://www.sciencedirect.com/science/article/pii/S0012369218305452},
	doi = {10.1016/j.chest.2018.03.040},
	abstract = {Atrial fibrillation (AF) is the most common arrhythmia encountered in the ICU. Preexisting AF is highly prevalent among older patients with chronic conditions who are at risk for critical illness, whereas new-onset AF can be triggered by accelerated atrial remodeling and arrhythmogenic triggers encountered during critical illness. The acute loss of atrial systole and onset of rapid ventricular rates that characterize new-onset AF often lead to decreased cardiac output and hemodynamic compromise. Thus, new-onset AF is both a marker of disease severity as well as a likely contributor to poor outcomes, similar to other manifestations of organ dysfunction during critical illness. Evaluating immediate hemodynamic effects of new-onset AF during critical illness is an important component of rapid clinical assessment aimed at identifying patients in need of urgent direct current cardioversion, treatment of reversible inciting factors, and identification of patients who may benefit from pharmacologic rate or rhythm control. In addition to acute hemodynamic effects, new-onset AF during critical illness is associated with both short- and long-term increases in the risk of stroke, heart failure, and death, with AF recurrence rates of approximately 50\% within 1 year following hospital discharge. In the absence of a strong evidence base, there is substantial practice variation in the choice of strategies for management of new-onset AF during critical illness. We describe acute and long-term evaluation and management strategies based on current evidence and propose future avenues of investigation to fill large knowledge gaps in the management of patients with AF during critical illness.},
	number = {6},
	urldate = {2023-09-18},
	journal = {Chest},
	author = {Bosch, Nicholas A. and Cimini, Jonathan and Walkey, Allan J.},
	month = dec,
	year = {2018},
	keywords = {atrial fibrillation, critical illness, sepsis},
	pages = {1424--1434},
}

@article{bosch_atrial_2018-2,
	title = {Atrial {Fibrillation} in the {ICU}},
	volume = {154},
	issn = {0012-3692},
	url = {https://www.sciencedirect.com/science/article/pii/S0012369218305452},
	doi = {10.1016/j.chest.2018.03.040},
	abstract = {Atrial fibrillation (AF) is the most common arrhythmia encountered in the ICU. Preexisting AF is highly prevalent among older patients with chronic conditions who are at risk for critical illness, whereas new-onset AF can be triggered by accelerated atrial remodeling and arrhythmogenic triggers encountered during critical illness. The acute loss of atrial systole and onset of rapid ventricular rates that characterize new-onset AF often lead to decreased cardiac output and hemodynamic compromise. Thus, new-onset AF is both a marker of disease severity as well as a likely contributor to poor outcomes, similar to other manifestations of organ dysfunction during critical illness. Evaluating immediate hemodynamic effects of new-onset AF during critical illness is an important component of rapid clinical assessment aimed at identifying patients in need of urgent direct current cardioversion, treatment of reversible inciting factors, and identification of patients who may benefit from pharmacologic rate or rhythm control. In addition to acute hemodynamic effects, new-onset AF during critical illness is associated with both short- and long-term increases in the risk of stroke, heart failure, and death, with AF recurrence rates of approximately 50\% within 1 year following hospital discharge. In the absence of a strong evidence base, there is substantial practice variation in the choice of strategies for management of new-onset AF during critical illness. We describe acute and long-term evaluation and management strategies based on current evidence and propose future avenues of investigation to fill large knowledge gaps in the management of patients with AF during critical illness.},
	number = {6},
	urldate = {2023-09-18},
	journal = {Chest},
	author = {Bosch, Nicholas A. and Cimini, Jonathan and Walkey, Allan J.},
	month = dec,
	year = {2018},
	keywords = {atrial fibrillation, critical illness, sepsis},
	pages = {1424--1434},
}

@misc{noauthor_lifetime_nodate,
	title = {Lifetime {Risk} for {Development} of {Atrial} {Fibrillation} {\textbar} {Circulation}},
	url = {https://www-ahajournals-org.proxy.library.uu.nl/doi/full/10.1161/01.CIR.0000140263.20897.42},
	urldate = {2023-09-18},
}

@inproceedings{mousavi_ecgnet_2019,
	title = {{ECGNET}: {Learning} {Where} to {Attend} for {Detection} of {Atrial} {Fibrillation} with {Deep} {Visual} {Attention}},
	shorttitle = {{ECGNET}},
	doi = {10.1109/BHI.2019.8834637},
	abstract = {The complexity of the patterns associated with atrial fibrillation (AF) and the high level of noise affecting these patterns have significantly limited the application of current signal processing and shallow machine learning approaches to accurately detect this condition. Deep neural networks have shown to be very powerful to learn the non-linear patterns in various problems such as computer vision tasks. While deep learning approaches have been utilized to learn complex patterns related to the presence of AF in electrocardiogram (ECG) signals, they can considerably benefit from knowing which parts of the signal is more important to focus on during learning. In this paper, we introduce a two-channel deep neural network to more accurately detect the presence of AF in the ECG signals. The first channel takes in an ECG signal and automatically learns where to attend for detection of AF. The second channel simultaneously takes in the same ECG signal to consider all features of the entire signal. Besides improving detection accuracy, this model can guide the physicians via visualization that what parts of the given ECG signal are important to attend while trying to detect atrial fibrillation. The experimental results confirm that the proposed model significantly improves the performance of AF detection on well-known MIT-BIH AF database with 5-s ECG segments (achieved a sensitivity of 99.53\%, specificity of 99.26\% and accuracy of 99.40\%).},
	booktitle = {2019 {IEEE} {EMBS} {International} {Conference} on {Biomedical} \& {Health} {Informatics} ({BHI})},
	author = {Mousavi, Sajad and Afghah, Fatemeh and Razi, Abolfazl and Acharya, U. Rajendra},
	month = may,
	year = {2019},
	note = {ISSN: 2641-3604},
	keywords = {Atrial fibrillation, Convolution, ECG analysis, Electrocardiography, Feature extraction, Microsoft Windows, Neural networks, Spectrogram, Visualization, attention mechanism, deep learning},
	pages = {1--4},
}

@article{hannun_cardiologist-level_2019,
	title = {Cardiologist-level arrhythmia detection and classification in ambulatory electrocardiograms using a deep neural network},
	volume = {25},
	copyright = {2019 The Author(s), under exclusive licence to Springer Nature America, Inc.},
	issn = {1546-170X},
	url = {https://www.nature.com/articles/s41591-018-0268-3},
	doi = {10.1038/s41591-018-0268-3},
	abstract = {Analysis of electrocardiograms using an end-to-end deep learning approach can detect and classify cardiac arrhythmia with high accuracy, similar to that of cardiologists.},
	language = {en},
	number = {1},
	urldate = {2023-09-11},
	journal = {Nature Medicine},
	author = {Hannun, Awni Y. and Rajpurkar, Pranav and Haghpanahi, Masoumeh and Tison, Geoffrey H. and Bourn, Codie and Turakhia, Mintu P. and Ng, Andrew Y.},
	month = jan,
	year = {2019},
	note = {Number: 1
Publisher: Nature Publishing Group},
	keywords = {Arrhythmias, Machine learning},
	pages = {65--69},
}

@article{verhaeghe_generalizable_2023,
	title = {Generalizable calibrated machine learning models for real-time atrial fibrillation risk prediction in {ICU} patients},
	volume = {175},
	issn = {1386-5056},
	url = {https://www.sciencedirect.com/science/article/pii/S1386505623001041},
	doi = {10.1016/j.ijmedinf.2023.105086},
	abstract = {Background
Atrial Fibrillation (AF) is the most common arrhythmia in the intensive care unit (ICU) and is associated with increased morbidity and mortality. Identification of patients at risk for AF is not routinely performed as AF prediction models are almost solely developed for the general population or for particular ICU populations. However, early AF risk identification could help to take targeted preemptive actions and possibly reduce morbidity and mortality. Predictive models need to be validated across hospitals with different standards of care and convey their predictions in a clinically useful manner. Therefore, we designed AF risk models for ICU patients using uncertainty quantification to provide a risk score and evaluated them on multiple ICU datasets.
Methods
Three CatBoost models, utilizing feature windows comprising data 1.5-13.5, 6-18, or 12-24 hours before AF occurrence, were built using 2-repeat-10-fold cross-validation on AmsterdamUMCdb, the first freely available European ICU database. Furthermore, AF Patients were matched with no-AF patients for training. Transferability was validated using a direct and a recalibration evaluation on two independent external datasets, MIMIC-IV and GUH. The calibration of the predicted probability, used as an AF risk score, was measured using the Expected Calibration Error (ECE) and the presented Expected Signed Calibration Error (ESCE). Additionally, all models were evaluated across time during the ICU stay.
Results
The model performance reached Areas Under the Curve (AUCs) of 0.81 at internal validation. Direct external validation showed partial generalizability with AUCs reaching 0.77. However, recalibration resulted in performances matching or exceeding that of the internal validation. All models furthermore showed calibration capabilities demonstrating adequate risk prediction competence.
Conclusion
Ultimately, recalibrating models reduces the challenge of generalization to unseen datasets. Moreover, utilizing the patient-matching methodology together with the assessment of uncertainty calibration can serve as a step toward the development of clinical AF prediction models.},
	urldate = {2023-09-11},
	journal = {International Journal of Medical Informatics},
	author = {Verhaeghe, Jarne and De Corte, Thomas and Sauer, Christopher M. and Hendriks, Tom and Thijssens, Olivier W. M. and Ongenae, Femke and Elbers, Paul and De Waele, Jan and Van Hoecke, Sofie},
	month = jul,
	year = {2023},
	keywords = {Atrial fibrillation, Calibration, ICU, Machine learning, Risk score, Uncertainty quantification metrics},
	pages = {105086},
}

@article{alonso_simple_nodate,
	title = {Simple {Risk} {Model} {Predicts} {Incidence} of {Atrial} {Fibrillation} in a {Racially} and {Geographically} {Diverse} {Population}: the {CHARGE}‐{AF} {Consortium}},
	volume = {2},
	shorttitle = {Simple {Risk} {Model} {Predicts} {Incidence} of {Atrial} {Fibrillation} in a {Racially} and {Geographically} {Diverse} {Population}},
	url = {https://www-ahajournals-org.proxy.library.uu.nl/doi/10.1161/JAHA.112.000102},
	doi = {10.1161/JAHA.112.000102},
	abstract = {Background
Tools for the prediction of atrial fibrillation (AF) may identify high‐risk individuals more likely to benefit from preventive interventions and serve as a benchmark to test novel putative risk factors.

Methods and Results
Individual‐level data from 3 large cohorts in the United States (Atherosclerosis Risk in Communities [ARIC] study, the Cardiovascular Health Study [CHS], and the Framingham Heart Study [FHS]), including 18 556 men and women aged 46 to 94 years (19\% African Americans, 81\% whites) were pooled to derive predictive models for AF using clinical variables. Validation of the derived models was performed in 7672 participants from the Age, Gene and Environment—Reykjavik study (AGES) and the Rotterdam Study (RS). The analysis included 1186 incident AF cases in the derivation cohorts and 585 in the validation cohorts. A simple 5‐year predictive model including the variables age, race, height, weight, systolic and diastolic blood pressure, current smoking, use of antihypertensive medication, diabetes, and history of myocardial infarction and heart failure had good discrimination (C‐statistic, 0.765; 95\% CI, 0.748 to 0.781). Addition of variables from the electrocardiogram did not improve the overall model discrimination (C‐statistic, 0.767; 95\% CI, 0.750 to 0.783; categorical net reclassification improvement, −0.0032; 95\% CI, −0.0178 to 0.0113). In the validation cohorts, discrimination was acceptable (AGES C‐statistic, 0.664; 95\% CI, 0.632 to 0.697 and RS C‐statistic, 0.705; 95\% CI, 0.664 to 0.747) and calibration was adequate.

Conclusion
A risk model including variables readily available in primary care settings adequately predicted AF in diverse populations from the United States and Europe.},
	number = {2},
	urldate = {2023-09-11},
	journal = {Journal of the American Heart Association},
	author = {Alonso, Alvaro and Krijthe, Bouwe P. and Aspelund, Thor and Stepas, Katherine A. and Pencina, Michael J. and Moser, Carlee B. and Sinner, Moritz F. and Sotoodehnia, Nona and Fontes, João D. and Janssens, A. Cecile J. W. and Kronmal, Richard A. and Magnani, Jared W. and Witteman, Jacqueline C. and Chamberlain, Alanna M. and Lubitz, Steven A. and Schnabel, Renate B. and Agarwal, Sunil K. and McManus, David D. and Ellinor, Patrick T. and Larson, Martin G. and Burke, Gregory L. and Launer, Lenore J. and Hofman, Albert and Levy, Daniel and Gottdiener, John S. and Kääb, Stefan and Couper, David and Harris, Tamara B. and Soliman, Elsayed Z. and Stricker, Bruno H. C. and Gudnason, Vilmundur and Heckbert, Susan R. and Benjamin, Emelia J.},
	note = {Publisher: American Heart Association},
	keywords = {atrial fibrillation, epidemiology, risk factors},
	pages = {e000102},
}

@article{zhang_clinical_2016,
	title = {A {Clinical} {Prediction} {Model} for {Postcardiac} {Surgery} {Atrial} {Fibrillation} in an {Asian} {Population}},
	volume = {123},
	issn = {0003-2999},
	url = {https://journals.lww.com/anesthesia-analgesia/fulltext/2016/08000/a_clinical_prediction_model_for_postcardiac.4.aspx},
	doi = {10.1213/ANE.0000000000001384},
	abstract = {BACKGROUND: 
          Postoperative atrial fibrillation (AF) is associated with increased morbidity, mortality, and resource utilization. Current prediction models for postoperative AF are based primarily on Western populations. In this study, we sought to develop a clinical prediction rule for postcardiac surgery AF for a multiethnic Asian population.
          METHODS: 
          Two thousand one hundred sixty-eight patients undergoing coronary artery bypass graft or valve surgery with cardiopulmonary bypass were prospectively enrolled in this observational study between August 2008 and July 2012 at Singapore’s 2 national heart centers. Postoperative AF was defined as an irregularly irregular electrocardiogram rhythm without identifiable P wave after surgery and before hospital discharge that lasted more than an hour, or affected hemodynamics (ie, systolic blood pressure {\textless}90 mm Hg or mean arterial blood pressure {\textless}60 mm Hg), or required medical treatment. Patients had continuous telemetry monitoring for at least 72 hours while in the intensive care or high-dependency units postoperatively. Subsequently, patients had a 12-lead electrocardiogram daily and when symptomatic. Multivariable logistic regression was used to determine significant predictors of postcardiac surgery AF, and a scoring system was developed. The model was internally validated in an additional 500 patients.
          RESULTS: 
          Postoperative AF occurred in 17.3\% of patients, with a peak occurrence in the first 72 hours after surgery. Multivariate logistic regression analysis identified age ≥65 years (odds ratio [OR], 1.44; 95\% confidence interval [CI], 1.11–1.85, P = 0.005), history of AF (OR, 3.65; 95\% CI, 2.52–5.30, P {\textless} 0.001), inotrope use (OR, 1.74; 95\% CI, 1.31–2.32, P {\textless} 0.001), cardiopulmonary bypass duration {\textgreater}120 minutes (OR, 1.92; 95\% CI, 1.47–2.52, P {\textless} 0.001), and Chinese ethnicity (Chinese versus Indian OR, 2.09; 95\% CI, 1.28–3.41, P = 0.003) or Malay (Malay versus Indian OR, 2.43; 95\% CI, 1.36–4.05, P = 0.002) to be independently associated with postoperative AF. The area under the receiver-operator characteristic curve of the model was 0.704 (95\% CI, 0.674–0.734). Internal validation produced an area under the receiver-operator characteristic curve of 0.756 (95\% CI, 0.690–0.821).
          CONCLUSIONS: 
          Clinical risk factors for AF after cardiac surgery in an Asian population are similar to that reported from primarily Western populations, but specific ethnicity influences susceptibility.},
	language = {en-US},
	number = {2},
	urldate = {2023-09-11},
	journal = {Anesthesia \& Analgesia},
	author = {Zhang, Wei and Liu, Weiling and Chew, Sophia T. H. and Shen, Liang and Ti, Lian Kah},
	month = aug,
	year = {2016},
	pages = {283},
}

@article{klein_klouwenberg_incidence_2017-2,
	title = {Incidence, {Predictors}, and {Outcomes} of {New}-{Onset} {Atrial} {Fibrillation} in {Critically} {Ill} {Patients} with {Sepsis}. {A} {Cohort} {Study}},
	volume = {195},
	issn = {1073-449X},
	url = {https://www-atsjournals-org.proxy.library.uu.nl/doi/10.1164/rccm.201603-0618OC},
	doi = {10.1164/rccm.201603-0618OC},
	abstract = {Rationale: Patients admitted to intensive care units with sepsis are prone to developing cardiac dysrhythmias, most commonly atrial fibrillation.

Objectives: To determine the incidence, risk factors, and outcomes of atrial fibrillation in a cohort of critically ill patients with sepsis.

Methods: We assessed the association between atrial fibrillation and mortality using time-dependent competing risks survival analysis. Subsequently, for development of a risk score estimating the probability of a first occurrence of atrial fibrillation within the following 24 hours, we performed logistic regression analysis.

Measurements and Main Results: Among 1,782 patients with sepsis admitted to two tertiary intensive care units in the Netherlands between January 2011 and June 2013, a total of 1,087 episodes of atrial fibrillation occurred in 418 (23\%) individuals. The cumulative risk of new-onset atrial fibrillation was 10\% (95\% confidence interval [CI], 8–12), 22\% (95\% CI, 18–25), and 40\% (95\% CI, 36–44) in patients with sepsis, severe sepsis, and septic shock, respectively. New-onset atrial fibrillation was associated with a longer stay (hazard ratio [HR], 0.55; 95\% CI, 0.48–0.64), an increased death rate (HR, 1.52; 95\% CI, 1.16–2.00), and an overall increased mortality risk (subdistribution HR, 2.10; 95\% CI, 1.61–2.73) when considering discharge as a competing event. A simple risk score for daily prediction of atrial fibrillation occurrence yielded good discrimination (C statistic, 0.81; 95\% CI, 0.79–0.84) and calibration (chi-square, 9.38; P = 0.31), with similar performance in an independent validation cohort (C statistic, 0.80; 95\% CI, 0.76–0.85).

Conclusions: Atrial fibrillation is a common complication of sepsis and independently associated with excess mortality. A simple risk score may identify patients at high risk of this complication.

Clinical trial registered with www.clinicaltrials.gov (NCT 01905033).},
	number = {2},
	urldate = {2023-09-11},
	journal = {American Journal of Respiratory and Critical Care Medicine},
	author = {Klein Klouwenberg, Peter M. C. and Frencken, Jos F. and Kuipers, Sanne and Ong, David S. Y. and Peelen, Linda M. and van Vught, Lonneke A. and Schultz, Marcus J. and van der Poll, Tom and Bonten, Marc J. and Cremer, Olaf L.},
	month = jan,
	year = {2017},
	note = {Publisher: American Thoracic Society - AJRCCM},
	keywords = {atrial fibrillation, epidemiology, intensive care unit, mortality, risk factors},
	pages = {205--211},
}

@misc{noauthor_simple_nodate,
	title = {Simple {Risk} {Model} {Predicts} {Incidence} of {Atrial} {Fibrillation} in a {Racially} and {Geographically} {Diverse} {Population}: the {CHARGE}‐{AF} {Consortium} {\textbar} {Journal} of the {American} {Heart} {Association}},
	url = {https://www-ahajournals-org.proxy.library.uu.nl/doi/10.1161/JAHA.112.000102},
	urldate = {2023-09-11},
}

@article{noauthor_generalizable_2023,
	title = {Generalizable calibrated machine learning models for real-time atrial fibrillation risk prediction in {ICU} patients},
	volume = {175},
	issn = {1386-5056},
	url = {https://www-sciencedirect-com.proxy.library.uu.nl/science/article/pii/S1386505623001041},
	doi = {10.1016/j.ijmedinf.2023.105086},
	abstract = {Atrial Fibrillation (AF) is the most common arrhythmia in the intensive care unit (ICU) and is associated with increased morbidity and mortality. Iden…},
	language = {en-US},
	urldate = {2023-09-11},
	journal = {International Journal of Medical Informatics},
	month = jul,
	year = {2023},
	note = {Publisher: Elsevier},
	pages = {105086},
}

@article{noauthor_generalizable_2023-1,
	title = {Generalizable calibrated machine learning models for real-time atrial fibrillation risk prediction in {ICU} patients},
	volume = {175},
	issn = {1386-5056},
	url = {https://www-sciencedirect-com.proxy.library.uu.nl/science/article/pii/S1386505623001041},
	doi = {10.1016/j.ijmedinf.2023.105086},
	abstract = {Atrial Fibrillation (AF) is the most common arrhythmia in the intensive care unit (ICU) and is associated with increased morbidity and mortality. Iden…},
	language = {en-US},
	urldate = {2023-09-11},
	journal = {International Journal of Medical Informatics},
	month = jul,
	year = {2023},
	note = {Publisher: Elsevier},
	pages = {105086},
}

@article{hyland_early_2020,
	title = {Early prediction of circulatory failure in the intensive care unit using machine learning},
	volume = {26},
	copyright = {2020 The Author(s), under exclusive licence to Springer Nature America, Inc.},
	issn = {1546-170X},
	url = {https://www.nature.com/articles/s41591-020-0789-4},
	doi = {10.1038/s41591-020-0789-4},
	abstract = {A machine-learning algorithm based on an array of demographic, physiological and clinical information is able to predict, hours in advance, circulatory failure of patients in the intensive-care unit.},
	language = {en},
	number = {3},
	urldate = {2023-09-11},
	journal = {Nature Medicine},
	author = {Hyland, Stephanie L. and Faltys, Martin and Hüser, Matthias and Lyu, Xinrui and Gumbsch, Thomas and Esteban, Cristóbal and Bock, Christian and Horn, Max and Moor, Michael and Rieck, Bastian and Zimmermann, Marc and Bodenham, Dean and Borgwardt, Karsten and Rätsch, Gunnar and Merz, Tobias M.},
	month = mar,
	year = {2020},
	note = {Number: 3
Publisher: Nature Publishing Group},
	keywords = {Medical research, Translational research},
	pages = {364--373},
}
